# Supplementary material for: Monocyte LOXHD1 and RHOB Expression Predictive of Progressive Systemic Sclerosis–Associated Interstitial Lung Disease
Source: Arthritis Care Res (Hoboken). 2026 Jan 29;78(4):456–68. doi: 10.1002/acr.25619 (PMC13034103; doi:10.1002/acr.25619)
Supplement: Supplementary file 4 — Table S1. Upregualted gene expression by PBMC comparing progressive to stable disease ranked by p‐value* Table S2. Upregulated gene expression by PBMC ranked by fold‐change progressive to stable disease, p‐value Table S3. Gene Ontology biological pathways for genes upregulated in progressive PBMC (p,0.05) Table S4. Downregualted gene expression by PBMC comparing progressive to stable disease Table S5. Differentialy expressed genes in cell populations comparing progressive to stable SSc‐ILD [file ACR-78-456-s002.xlsx]

## Sheet: S1 upregulated ranked by p<0.05
Table S1. Upregualted gene expression by PBMC comparing progressive to stable disease ranked by p-value*
Gene	Fold progressive/stable	p-value (unadjusted)
RP11-153M7.3	1.93286	0.00131487
RHOB	1.62366	0.00324089
TUBB2A	2.27928	0.00347617
EIF1AY	2.79965	0.00453155
F12	1.35032	0.00617323
TTTY14	2.58963	0.00759323
APOBEC3B	2.10473	0.00890368
S100A12	1.41732	0.00967335
IFITM10	1.35653	0.0106159
C9orf66	1.26756	0.0110401
UTY	2.46546	0.0115999
RPS4Y1	2.46355	0.0119056
RRAGD	1.25733	0.0120766
ZFY	2.46358	0.0125682
LOXHD1	1.39463	0.0131762
DDX3Y	2.42173	0.0136251
PRKY	2.43261	0.0136306
S100A8	1.48187	0.0148141
TTTY15	2.42292	0.0151181
PKMYT1	1.39648	0.0164039
LINC00278	2.49722	0.0164441
S100A9	1.37826	0.0165114
SAT1	1.37022	0.0167077
KDM5D	2.36732	0.0175157
EFCAB2	1.21901	0.0180623
TP53I11	1.28679	0.0187834
DRAXIN	1.48303	0.0191052
ANOS2P	2.32457	0.0205549
CAV1	1.94037	0.0212854
RBM47	1.29369	0.0216236
NCF1	1.38496	0.0217618
RP11-347P5.1	1.4064	0.0224281
FKBP8	1.28243	0.024873
KLF5	1.47379	0.0249309
HBA1	2.98266	0.0249949
HLX	1.36325	0.0252318
FPR2	1.6117	0.0254045
HBB	3.09142	0.0256644
DUX4L50	1.22486	0.0267242
LILRB5	2.28268	0.0280459
DYSF	1.49462	0.0281294
GPR27	1.69307	0.0287091
LINC00936	1.41897	0.0290317
LYN	1.22959	0.0293517
C5AR1	1.43767	0.0294169
TREML3P	1.78919	0.0295561
CHST15	1.20587	0.0299278
B3GNT8	1.44778	0.0313743
MYBL2	1.36884	0.0314656
MYB	1.2243	0.0316883
USP9Y	2.22628	0.0325614
TMSB4Y	2.48181	0.0327176
TREML4	2.30629	0.0331736
VNN1	1.57244	0.0333385
CEACAM4	1.38622	0.033352
FAR2	1.25306	0.0335728
TXLNGY	2.1808	0.0340873
CEBPB	1.32614	0.0342989
C19orf35	1.52998	0.03442
MTX1P1	1.128	0.0345573
CC2D2A	1.30432	0.0355341
NFIL3	1.87667	0.0360028
SLC6A8	1.52778	0.0361964
CXCL1	4.67611	0.0363641
NCF1C	1.42565	0.0367078
HLX-AS1	1.29155	0.0373332
CTB-61M7.2	1.29563	0.0377517
EPAS1	1.44583	0.0387632
PDGFRB	1.35825	0.0389493
CKAP4	1.20998	0.039007
LONRF1	1.1952	0.0396009
BCORP1	2.26767	0.0398728
LRRK2	1.25871	0.0400494
TP53INP2	1.44552	0.0405132
FOSL1	1.51888	0.0407203
RP11-482G13.1	1.5349	0.041258
NCF1B	1.36135	0.0412598
TSPAN2	1.28756	0.0414563
HBA2	2.2513	0.0418326
SLC11A1	1.2858	0.0420689
ASF1B	1.17619	0.0420889
CD55	1.23459	0.0421983
FRAT1	1.31412	0.0432293
RP11-665G4.1	1.38173	0.0434726
ITPK1	1.21739	0.0435744
GPR84	1.3261	0.0439308
CCL4L2	1.60214	0.0444306
B4GALT5	1.3376	0.0445214
C1R	1.80061	0.0445823
NTNG2	1.87169	0.0446188
LINC00671	1.36629	0.0446651
BCL2A1	1.72317	0.0449262
THBD	1.48622	0.0449645
GCA	1.44215	0.0450699
HIST1H2BB	1.58389	0.0452554
RP11-73E17.2	1.24857	0.0453746
CA8	1.36944	0.045422
FCAR	1.25001	0.0457549
MAP2K3	1.12895	0.045826
LILRB3	1.22737	0.0461251
LIPN	1.2411	0.0461381
GLUL	1.3496	0.0463486
MMP9	8.76106	0.0466383
YBX3	1.19211	0.046664
ST6GALNAC2	1.83494	0.046946
ACSL1	2.03956	0.0469771
FOS	1.88465	0.0470398
CYSTM1	1.70952	0.0470525
DUSP1	2.25614	0.0471413
COL7A1	1.33328	0.0475312
DENND3	1.39249	0.0478735
RMI2	1.44791	0.0479314
AC009506.1	1.46024	0.0484077
UBTD1	1.1558	0.0484854
BMX	6.13256	0.0490946
CD63	1.13553	0.0491186
P4HA2	1.36452	0.0496283
CH507-528H12.1	1.3038	0.049913
* Genes showing average gene expression less than 50 weere filtered out. Genes ranked by uncorrected p-value. Y chomosome genes are highighted in yellow and S100/RAGE binding proteins in orange

## Sheet: S2 Bulk RNA-seq Prog Stable
Table S2. Upregulated gene expression by PBMC ranked by fold-change progressive to stable disease, p-value
Gene	Fold progressive/stable	p-value (unadjusted)
RP11-153M7.3	1.93286	0.00131487
RHOB	1.62366	0.00324089
TUBB2A	2.27928	0.00347617
EIF1AY	2.79965	0.00453155
Metazoa_SRP_138	1.78933	0.0051228
F12	1.35032	0.00617323
TTTY14	2.58963	0.00759323
APOBEC3B	2.10473	0.00890368
S100A12	1.41732	0.00967335
IFITM10	1.35653	0.0106159
C9orf66	1.26756	0.0110401
UTY	2.46546	0.0115999
RPS4Y1	2.46355	0.0119056
RRAGD	1.25733	0.0120766
ZFY	2.46358	0.0125682
LOXHD1	1.39463	0.0131762
DDX3Y	2.42173	0.0136251
PRKY	2.43261	0.0136306
S100A8	1.48187	0.0148141
TTTY15	2.42292	0.0151181
PKMYT1	1.39648	0.0164039
LINC00278	2.49722	0.0164441
S100A9	1.37826	0.0165114
SAT1	1.37022	0.0167077
KDM5D	2.36732	0.0175157
EFCAB2	1.21901	0.0180623
TP53I11	1.28679	0.0187834
DRAXIN	1.48303	0.0191052
ANOS2P	2.32457	0.0205549
CAV1	1.94037	0.0212854
RBM47	1.29369	0.0216236
NCF1	1.38496	0.0217618
RP11-347P5.1	1.4064	0.0224281
FKBP8	1.28243	0.024873
KLF5	1.47379	0.0249309
HBA1	2.98266	0.0249949
HLX	1.36325	0.0252318
FPR2	1.6117	0.0254045
HBB	3.09142	0.0256644
DUX4L50	1.22486	0.0267242
LILRB5	2.28268	0.0280459
DYSF	1.49462	0.0281294
GPR27	1.69307	0.0287091
LINC00936	1.41897	0.0290317
LYN	1.22959	0.0293517
C5AR1	1.43767	0.0294169
TREML3P	1.78919	0.0295561
CHST15	1.20587	0.0299278
B3GNT8	1.44778	0.0313743
MYBL2	1.36884	0.0314656
MYB	1.2243	0.0316883
USP9Y	2.22628	0.0325614
TMSB4Y	2.48181	0.0327176
TREML4	2.30629	0.0331736
VNN1	1.57244	0.0333385
CEACAM4	1.38622	0.033352
FAR2	1.25306	0.0335728
TXLNGY	2.1808	0.0340873
CEBPB	1.32614	0.0342989
C19orf35	1.52998	0.03442
MTX1P1	1.128	0.0345573
CC2D2A	1.30432	0.0355341
NFIL3	1.87667	0.0360028
SLC6A8	1.52778	0.0361964
CXCL1	4.67611	0.0363641
NCF1C	1.42565	0.0367078
HLX-AS1	1.29155	0.0373332
CTB-61M7.2	1.29563	0.0377517
EPAS1	1.44583	0.0387632
PDGFRB	1.35825	0.0389493
CKAP4	1.20998	0.039007
LONRF1	1.1952	0.0396009
BCORP1	2.26767	0.0398728
LRRK2	1.25871	0.0400494
TP53INP2	1.44552	0.0405132
FOSL1	1.51888	0.0407203
RP11-482G13.1	1.5349	0.041258
NCF1B	1.36135	0.0412598
TSPAN2	1.28756	0.0414563
HBA2	2.2513	0.0418326
SLC11A1	1.2858	0.0420689
ASF1B	1.17619	0.0420889
CD55	1.23459	0.0421983
FRAT1	1.31412	0.0432293
RP11-665G4.1	1.38173	0.0434726
ITPK1	1.21739	0.0435744
GPR84	1.3261	0.0439308
CCL4L2	1.60214	0.0444306
B4GALT5	1.3376	0.0445214
C1R	1.80061	0.0445823
NTNG2	1.87169	0.0446188
LINC00671	1.36629	0.0446651
BCL2A1	1.72317	0.0449262
THBD	1.48622	0.0449645
GCA	1.44215	0.0450699
HIST1H2BB	1.58389	0.0452554
RP11-73E17.2	1.24857	0.0453746
CA8	1.36944	0.045422
FCAR	1.25001	0.0457549
MAP2K3	1.12895	0.045826
LILRB3	1.22737	0.0461251
LIPN	1.2411	0.0461381
GLUL	1.3496	0.0463486
MMP9	8.76106	0.0466383
YBX3	1.19211	0.046664
ST6GALNAC2	1.83494	0.046946
ACSL1	2.03956	0.0469771
FOS	1.88465	0.0470398
CYSTM1	1.70952	0.0470525
DUSP1	2.25614	0.0471413
COL7A1	1.33328	0.0475312
DENND3	1.39249	0.0478735
RMI2	1.44791	0.0479314
AC009506.1	1.46024	0.0484077
UBTD1	1.1558	0.0484854
BMX	6.13256	0.0490946
CD63	1.13553	0.0491186
P4HA2	1.36452	0.0496283
CH507-528H12.1	1.3038	0.049913

## Sheet: S3 GO upregulated paths
Table S3. Gene Ontology biological pathways for genes upregulated in progressive PBMC (p,0.05)
GO biological process complete	Homo sapiens - REFLIST (20592)	upload_1 (fold Enrichment)	upload_1 (raw P-value)	upload_1 (FDR)
response to stress (GO:0006950)	3419	2.61	2.57e-09	3.98e-05
defense response (GO:0006952)	1429	3.84	8.36e-09	6.49e-05
inflammatory response (GO:0006954)	560	6.13	2.56e-08	6.62e-05
response to biotic stimulus (GO:0009607)	1419	3.71	3.54e-08	6.87e-05
positive regulation of response to stimulus (GO:0048584)	2198	3.02	3.26e-08	7.24e-05
immune response (GO:0006955)	1635	3.5	2.39e-08	7.41e-05
response to external biotic stimulus (GO:0043207)	1374	3.83	1.97e-08	7.64e-05
response to other organism (GO:0051707)	1371	3.84	1.89e-08	9.79e-05
response to external stimulus (GO:0009605)	2419	2.84	6.88e-08	0.000119
response to organic substance (GO:0010033)	2592	2.74	8.64e-08	0.000134
response to oxygen-containing compound (GO:1901700)	1681	3.27	1.75e-07	0.000226
immune system process (GO:0002376)	2260	2.83	2.29e-07	0.000237
respiratory burst (GO:0045730)	26	44	2.17e-07	0.00024
biological process involved in interspecies interaction between organisms (GO:0044419)	1551	3.39	1.74e-07	0.000246
cellular response to chemical stimulus (GO:0070887)	2394	2.77	2.06e-07	0.000246
defense response to other organism (GO:0098542)	1006	4.09	3.55e-07	0.000345
response to molecule of bacterial origin (GO:0002237)	342	7.36	3.83e-07	0.00035
response to cytokine (GO:0034097)	819	4.47	5.65e-07	0.000487
positive regulation of programmed cell death (GO:0043068)	533	5.58	6.73e-07	0.000523
positive regulation of response to external stimulus (GO:0032103)	532	5.59	6.59e-07	0.000539
regulation of response to external stimulus (GO:0032101)	1062	3.88	7.7e-07	0.000544
response to oxidative stress (GO:0006979)	367	6.86	7.52e-07	0.000556
chronic inflammatory response (GO:0002544)	14	65.37	9.79e-07	0.000661
response to reactive oxygen species (GO:0000302)	175	10.46	1.35e-06	0.000871
regulation of immune system process (GO:0002682)	1484	3.24	1.43e-06	0.00089
response to bacterium (GO:0009617)	687	4.66	1.94e-06	0.00111
neutrophil chemotaxis (GO:0030593)	80	17.16	2.04e-06	0.00113
response to lipopolysaccharide (GO:0032496)	324	7.06	1.92e-06	0.00115
positive regulation of apoptotic process (GO:0043065)	510	5.38	2.7e-06	0.00145
positive regulation of signal transduction (GO:0009967)	1549	3.1	2.81e-06	0.00145
granulocyte chemotaxis (GO:0071621)	86	15.96	3.03e-06	0.00152
cellular response to cytokine stimulus (GO:0071345)	721	4.44	3.36e-06	0.00163
positive regulation of cell communication (GO:0010647)	1726	2.92	4.17e-06	0.0018
response to stimulus (GO:0050896)	8207	1.62	3.82e-06	0.0018
positive regulation of signaling (GO:0023056)	1725	2.92	4.13e-06	0.00183
neutrophil migration (GO:1990266)	91	15.09	4.13e-06	0.00188
response to lipid (GO:0033993)	854	4.02	4.8e-06	0.00196
response to inorganic substance (GO:0010035)	539	5.09	4.69e-06	0.00197
regulation of response to stimulus (GO:0048583)	3954	2.08	5.42e-06	0.00216
innate immune response (GO:0045087)	758	4.23	5.9e-06	0.00229
granulocyte migration (GO:0097530)	100	13.73	6.9e-06	0.00261
regulation of inflammatory response (GO:0050727)	387	5.91	8.85e-06	0.00327
positive regulation of defense response (GO:0031349)	390	5.87	9.45e-06	0.00341
reactive oxygen species metabolic process (GO:0072593)	108	12.71	1.05e-05	0.0037
regulation of intrinsic apoptotic signaling pathway (GO:2001242)	170	9.42	1.23e-05	0.00423
glial cell development (GO:0021782)	114	12.04	1.41e-05	0.00475
positive regulation of immune system process (GO:0002684)	973	3.53	2.2e-05	0.00727
astrocyte development (GO:0014002)	36	25.42	2.72e-05	0.00861
regulation of defense response (GO:0031347)	754	3.94	2.67e-05	0.00865
cellular response to chemical stress (GO:0062197)	270	6.78	2.88e-05	0.00895
response to chemical (GO:0042221)	3886	2	3.32e-05	0.0101
cellular response to cadmium ion (GO:0071276)	39	23.47	3.63e-05	0.0109
myeloid leukocyte migration (GO:0097529)	138	9.95	3.95e-05	0.0116
immune effector process (GO:0002252)	464	4.93	4.04e-05	0.0116
regulation of signaling (GO:0023051)	3392	2.09	4.17e-05	0.0116
regulation of cell communication (GO:0010646)	3401	2.09	4.26e-05	0.0116
positive regulation of biological process (GO:0048518)	6198	1.7	4.15e-05	0.0117
cellular response to stimulus (GO:0051716)	6449	1.67	5.11e-05	0.0135
cell chemotaxis (GO:0060326)	214	7.48	5.1e-05	0.0136
leukocyte chemotaxis (GO:0030595)	149	9.21	5.96e-05	0.0154
myeloid leukocyte activation (GO:0002274)	156	8.8	7.62e-05	0.0194
cell activation (GO:0001775)	724	3.79	8.12e-05	0.0203
positive regulation of multicellular organismal process (GO:0051240)	1651	2.63	8.61e-05	0.0209
response to toxic substance (GO:0009636)	234	6.84	8.78e-05	0.021
regulation of protein kinase activity (GO:0045859)	615	4.09	8.52e-05	0.021
response to hydrogen peroxide (GO:0042542)	100	11.44	9.56e-05	0.0225
chemotaxis (GO:0006935)	521	4.39	0.000104	0.0234
positive regulation of immune response (GO:0050778)	629	4	0.000104	0.0237
taxis (GO:0042330)	523	4.37	0.000107	0.0238
positive regulation of miRNA transcription (GO:1902895)	52	17.6	0.000104	0.024
neutrophil aggregation (GO:0070488)	2	> 100	0.000112	0.0244
leukocyte migration (GO:0050900)	245	6.54	0.000116	0.025
positive regulation of intracellular signal transduction (GO:1902533)	1006	3.18	0.000125	0.0267
regulation of immune response (GO:0050776)	885	3.36	0.000133	0.0275
regulation of response to stress (GO:0080134)	1417	2.74	0.000132	0.0278
locomotion (GO:0040011)	542	4.22	0.000143	0.0291
positive regulation of miRNA metabolic process (GO:2000630)	58	15.78	0.000154	0.0311
cellular response to extracellular stimulus (GO:0031668)	259	6.18	0.000162	0.0322
positive regulation of cellular process (GO:0048522)	5492	1.71	0.00017	0.0335
regulation of MAP kinase activity (GO:0043405)	183	7.5	0.000177	0.0344
putrescine catabolic process (GO:0009447)	3	> 100	0.000186	0.0347
positive regulation of intrinsic apoptotic signaling pathway (GO:2001244)	61	15	0.000185	0.0351
regulation of MAPK cascade (GO:0043408)	672	3.75	0.000183	0.0351
response to cadmium ion (GO:0046686)	62	14.76	0.000197	0.0364
regulation of apoptotic process (GO:0042981)	1467	2.65	0.0002	0.0365
superoxide anion generation (GO:0042554)	24	28.6	0.000216	0.039
regulation of signal transduction (GO:0009966)	2989	2.07	0.000226	0.0404
regulation of protein phosphorylation (GO:0001932)	1071	2.99	0.000238	0.042
astrocyte differentiation (GO:0048708)	66	13.87	0.000247	0.0431
aminoglycan biosynthetic process (GO:0006023)	67	13.66	0.000261	0.045
nitric oxide transport (GO:0030185)	4	> 100	0.000278	0.0469
regulation of programmed cell death (GO:0043067)	1517	2.56	0.000295	0.0473
sequestering of zinc ion (GO:0032119)	4	> 100	0.000278	0.0474
regulation of kinase activity (GO:0043549)	709	3.55	0.000288	0.0476
myeloid cell differentiation (GO:0030099)	286	5.6	0.000292	0.0477
positive regulation of protein phosphorylation (GO:0001934)	711	3.54	0.000295	0.0477
programmed cell death (GO:0012501)	1091	2.94	0.000287	0.0479

## Sheet: S4 downreg ranked by p<0.05
Table S4. Downregualted gene expression by PBMC comparing progressive to stable disease
Gene	Fold progressive/stable	p-value
CRYBB2P1	0.798819	4.30732e-05
NFE2L3	0.798158	4.49902e-05
CTC-523E23.5	0.699907	8.21571e-05
RP11-706O15.1	0.706486	0.000123897
TXLNG	0.798848	0.000124244
LINC00243	0.679806	0.000129375
TRAV21	0.705455	0.000148611
AC104532.2	0.751974	0.000153725
ZNF10	0.766391	0.000174095
PRKX	0.802408	0.000243563
TRIM66	0.766572	0.000247044
PTCH2	0.777008	0.000265066
SLC16A1-AS1	0.804201	0.000286768
FAHD2CP	0.754547	0.000315235
XIST	0.549423	0.000332022
RP11-613M10.6	0.789891	0.000361993
STAG3L3	0.797932	0.000370333
INO80B	0.817299	0.000412627
DNASE1	0.835748	0.000440942
RP11-334C17.5	0.748749	0.000452745
ZNF563	0.771565	0.000453238
ZNF559	0.811113	0.000467263
CAPS	0.80925	0.000478771
CH17-385C13.2	0.727326	0.000510326
TJP3	0.691182	0.000518433
CTD-3138B18.5	0.787275	0.000518642
TRBV19	0.725753	0.000546226
TFAP4	0.824853	0.000553498
ZNF491	0.736829	0.000569613
CTD-2378E12.1	0.71855	0.000642177
GPA33	0.755151	0.00064558
PDE4DIP	0.801259	0.000646377
RP9	0.839447	0.000653192
ZNF558	0.839499	0.000656674
AC005519.4	0.765568	0.000657139
PMS2P3	0.793748	0.000692838
CTD-2530N21.4	0.794524	0.000701588
LMF1	0.81053	0.000715535
IL9RP3	0.712671	0.000731398
GPD1L	0.818508	0.000733281
MRPS25	0.831071	0.000779112
IL10RA	0.860866	0.000793376
SIRPG	0.77103	0.000795456
PLEKHG5	0.654219	0.000795863
IFT74	0.851999	0.000801648
LINC00954	0.762069	0.000819681
LIN7B	0.801211	0.000829785
KATNAL2	0.782693	0.000842774
TRBV12-3	0.720268	0.000842839
ZNF555	0.829416	0.000843483
GLG1	0.879161	0.000856311
MTERF4	0.805003	0.000867655
CH507-9B2.3	0.818248	0.000875593
LRIG1	0.763724	0.000889516
CHD1L	0.862312	0.000900836
SMC1A	0.858536	0.000920146
TCFL5	0.880947	0.000928376
CSPG4P10	0.699271	0.000934534
SREBF1	0.849557	0.000943068
IPO9	0.86975	0.000981068
ZRSR2	0.826578	0.00102088
A1BG-AS1	0.848629	0.00102613
ATXN7L2	0.854429	0.0010444
KAT2A	0.833213	0.0010688
ANKRD26	0.842182	0.00107841
RP11-1143G9.5	0.663506	0.00108153
C12orf65	0.828882	0.00109285
ZNF204P	0.726167	0.00111195
RP11-902B17.1	0.741608	0.00111598
LINC00544	0.695118	0.00112672
AGBL5	0.847431	0.00112929
ATAD3B	0.811829	0.00113332
RP11-258C19.7	0.814913	0.00114852
RP11-228B15.4	0.713921	0.00119139
SLC35G1	0.787951	0.00120958
CTC-559E9.1	0.728886	0.00121139
PPFIBP2	0.816903	0.0012158
SLC25A25-AS1	0.80241	0.00122689
TMEM120B	0.834704	0.00123485
WDR59	0.853606	0.00123971
ORC3	0.868158	0.0012445
CYB5D1	0.862885	0.00124785
VARS2	0.824454	0.00125313
TNFRSF25	0.725222	0.00129673
COQ6	0.844379	0.00130518
SOX8	0.652737	0.00134558
KANTR	0.783305	0.00135195
POP5	0.854885	0.00135548
RP11-244O19.1	0.829918	0.00136048
MAPKAPK5-AS1	0.856009	0.00136221
WNT7A	0.657745	0.00136495
NELL2	0.675467	0.00136496
ALS2CR11	0.742308	0.00137127
JMJD7-PLA2G4B	0.792231	0.00137534
ZNF74	0.825147	0.0013797
TSGA10	0.761112	0.00138557
ZNF48	0.833344	0.0014007
NOSIP	0.81293	0.00142533
NSUN5P2	0.76507	0.00145074
DGCR6L	0.868138	0.00145899
ERRFI1	0.827432	0.00150364
RPS4X	0.80599	0.00151088
CARD14	0.771359	0.00152814
P2RY11	0.833574	0.00153508
THEM4	0.788356	0.00154036
PAXIP1-AS1	0.789674	0.00156802
USP13	0.804448	0.00158908
KDM5C	0.848942	0.00160025
FAM178B	0.70396	0.00160091
FLJ27354	0.803516	0.00160091
ZNF512	0.852718	0.00162012
AC046143.3	0.830786	0.00162527
ZNF32	0.861044	0.0016267
MECR	0.854009	0.00163439
MRPS21	0.873032	0.00163519
TRBV3-1	0.71757	0.0016682
PAQR8	0.813319	0.00167813
MDN1	0.828342	0.00170024
SYNJ2BP	0.84099	0.00171106
AC109826.1	0.793157	0.00172357
CTD-2201I18.1	0.751479	0.00172401
GTF3A	0.876027	0.00173096
P4HTM	0.842085	0.00174329
CRHR1-IT1	0.745642	0.0017446
CCDC101	0.883285	0.00177587
TMEM50B	0.824774	0.00178405
ILF3-AS1	0.827746	0.00178668
ZNF544	0.835463	0.00178995
TRIM73	0.811598	0.0017979
DNMT1	0.865182	0.00181364
PAXIP1-AS2	0.839069	0.00183293
OCIAD2	0.802185	0.00185592
EMG1	0.863314	0.00185598
LRRC39	0.799967	0.00188036
CLDND1	0.818866	0.00189004
AAK1	0.835461	0.00189109
ACVR2B	0.747634	0.00189167
MYCBPAP	0.66712	0.00189908
LINC00094	0.858166	0.00190422
NDC1	0.853372	0.00190993
CTD-2201E18.3	0.849397	0.00191718
SPOCK2	0.789975	0.00194698
CNPY2	0.887527	0.00195769
VMAC	0.839072	0.00196526
LRRC20	0.841241	0.00196555
NSUN4	0.860464	0.001979
JMY	0.821836	0.00198524
RP11-61O1.1	0.629044	0.001986
KDM8	0.82797	0.00201314
WWP1	0.845492	0.00202185
CTC-523E23.11	0.753831	0.002025
RP11-552M11.8	0.755584	0.00206689
SATB1-AS1	0.74424	0.00207385
ZGLP1	0.820752	0.00207805
DNAH6	0.588196	0.0020817
ZNF69	0.823171	0.00209472
RP5-821D11.7	0.856339	0.00210715
APBB1	0.756607	0.00212636
ZC3H12B	0.762403	0.00216697
CATSPER2	0.768212	0.00217724
C5orf45	0.788458	0.00218748
PRPF3	0.883154	0.00219692
THAP7	0.862199	0.00221342
COL4A3	0.604585	0.0022142
TCF7	0.739808	0.00222209
LINC01550	0.742402	0.00223439
PAIP2B	0.788548	0.00224039
EIF1AX	0.789725	0.00224516
C16orf58	0.843815	0.00225705
CHMP7	0.811648	0.00226299
MAP7D3	0.873233	0.00227573
ADAL	0.859345	0.00229091
CDR2	0.805031	0.0022929
GABPB2	0.854473	0.00229989
KLHL23	0.778107	0.00230983
ABHD14B	0.854805	0.00231511
LIPT1	0.849297	0.00232562
HKR1	0.83873	0.0023343
PRPSAP2	0.870712	0.00233978
ALS2CL	0.710879	0.00235181
CTD-3105H18.16	0.793681	0.00237989
ZNF251	0.819787	0.00239528
ACTR5	0.845312	0.0023988
TMEM63A	0.81372	0.00241526
CRIP2	0.680888	0.00241862
FAM161B	0.84034	0.00242895
ZNF850	0.81281	0.00243055
ABI2	0.829162	0.00244496
ZNF815P	0.817709	0.00244717
C15orf27	0.791391	0.00244809
ZNF792	0.82693	0.00245634
EXD2	0.847117	0.00247576
ZC3H8	0.812468	0.00247623
TTC39C	0.836773	0.00247838
ADCK3	0.885667	0.00248014
TESPA1	0.772894	0.00250203
CTU1	0.868272	0.00250566
ANKRD23	0.867508	0.00251212
ST6GALNAC1	0.635881	0.00251839
DYRK2	0.808205	0.00255217
CEACAM21	0.783178	0.00258282
THOC1	0.849857	0.00258824
SUPT7L	0.87688	0.00259382
SNHG6	0.864035	0.00259595
ZNF404	0.789569	0.00259839
RABL3	0.858803	0.0025992
TIMM44	0.863115	0.00260016
PIGP	0.843345	0.00260521
LDLRAP1	0.791286	0.00262244
RP5-1065O2.4	0.642089	0.00262829
RNMT	0.864481	0.00264798
MYCBP2	0.878478	0.00264896
TP73-AS1_1	0.861398	0.00266865
MCEE	0.84609	0.0026713
TRAPPC2L	0.886608	0.00268784
FAM102A	0.767479	0.00269312
TMEM256-PLSCR3_1	0.851665	0.00273225
UBAP1L	0.829518	0.00274059
SURF2	0.884394	0.00274789
ZNF432	0.860247	0.00274905
CSE1L	0.869178	0.00275219
TRUB2	0.879035	0.00275303
IQCB1	0.864704	0.00276297
LY9	0.789348	0.0027662
WDR75	0.849034	0.00277028
TMEM116	0.806224	0.00277643
CTC-444N24.8	0.849231	0.00277961
ENTPD6	0.864457	0.00279339
TRBV25-1	0.79199	0.00281066
CNNM4	0.889478	0.00282799
RBL2	0.821352	0.00283081
GTF2IRD2B	0.851668	0.00283561
ATG9B	0.752133	0.00284027
RPARP-AS1	0.806486	0.00286011
TAMM41	0.820335	0.00287247
UBE2G2	0.860411	0.00288247
MSX2P1	0.754401	0.00289083
RP11-112J3.16	0.753162	0.00290555
PPP1R3F	0.814479	0.00292306
SUSD3	0.805343	0.00292349
LRRC23	0.864558	0.00296076
ZNF550	0.798402	0.00297744
SLC24A1	0.868944	0.00298836
ZNF567	0.853697	0.00300781
PCSK5	0.829359	0.00301704
FYN	0.874836	0.00302365
NUFIP1	0.860356	0.00303614
EIF2S3	0.869147	0.00304245
PRMT2	0.850573	0.0030482
TIAM1	0.820771	0.00305281
SNHG20	0.841804	0.00305577
RP11-706O15.3	0.525894	0.00306156
DBNDD1	0.688693	0.00306444
C1orf109	0.839677	0.00306471
PTCD3	0.858061	0.00306641
SLC43A1	0.857746	0.0030736
PCNXL2	0.805929	0.00310281
RP1-43E13.2	0.826585	0.0031036
PTGR2	0.801271	0.00311525
AC009133.17	0.765134	0.003125
APLF	0.838245	0.00313113
TBC1D4	0.775473	0.00315385
PELP1	0.871524	0.0031808
ATM	0.817721	0.00319068
RP11-467H10.2	0.850675	0.00319328
SCAND2P	0.850206	0.00319552
ILF3	0.870373	0.00321146
NKD1	0.698874	0.00321244
C3orf52	0.760336	0.00321783
NUDT13	0.854204	0.00322015
TRMT2B	0.864828	0.00322378
LEPROTL1	0.84693	0.00324242
STAT4	0.811316	0.00324424
C10orf35	0.74606	0.00327145
RIC8B	0.86879	0.00328693
RP11-2H3.7	0.805003	0.00331325
CD40LG	0.756076	0.00332031
THUMPD3	0.870398	0.00332182
ZKSCAN1	0.876659	0.00333123
ABL2	0.863732	0.00333992
HDHD2	0.886507	0.00335558
GRAP	0.7817	0.00337737
SLC7A6	0.812632	0.00337943
RP11-799D4.4	0.773935	0.00338775
ABHD14A	0.849706	0.00344174
TVP23A	0.848463	0.00346216
SLC35E2	0.815776	0.00348603
CEPT1	0.877594	0.00349618
USP20	0.84927	0.00350345
TTC19	0.870707	0.00350358
PCED1B-AS1	0.806125	0.00350696
APBA3	0.876405	0.00352549
ZNF354B	0.851412	0.00352935
UXS1	0.85305	0.00353008
PBX4	0.790363	0.00354651
LINC00824	0.655971	0.00355813
LDHB	0.815198	0.00356429
CD2	0.793133	0.00357488
FBXO48	0.829807	0.00357659
ECI2	0.855409	0.00357721
RPL36A	0.862829	0.00358925
CD6	0.780636	0.00359133
NBPF15	0.752676	0.00361467
ZNF677	0.755916	0.00361734
OTUD3	0.827578	0.00361934
CDK5RAP1	0.878661	0.00362476
PDE3B	0.809865	0.00362561
TRBV5-4	0.754	0.00364129
MRPL38	0.858406	0.00364486
OBSCN	0.729253	0.00364662
GOLGA8A	0.768622	0.00364674
DDX56	0.869818	0.0036581
RP5-1184F4.7	0.653106	0.00366745
KIF22	0.85569	0.00367144
TRABD2A	0.726097	0.00367155
ARSD	0.832767	0.00367394
ZSCAN29	0.887296	0.00368436
IPO5P1	0.80989	0.00368766
DDX27	0.892777	0.00368961
ENGASE	0.810793	0.00369343
TRAV4	0.757071	0.00369459
ZNF252P	0.881426	0.00369894
CCDC66	0.848937	0.00369961
PDCD11	0.871978	0.00370469
RP5-1009E24.8	0.691426	0.00371113
XPA	0.864777	0.00371766
MTFR1	0.845724	0.00373356
SATB1	0.844877	0.00376208
MBTPS1	0.882969	0.00376327
MYH3	0.854575	0.00377191
RP11-161M6.3	0.716296	0.00378398
TSSK4	0.851505	0.00379112
DHODH	0.8643	0.00379302
PSIP1	0.849727	0.00380698
ZNF775	0.823381	0.0038304
C21orf62-AS1	0.771857	0.00384436
RP11-1114A5.4	0.821898	0.00385337
RRN3P3	0.884971	0.00385607
ZNF169	0.853991	0.00386427
ZC3H14	0.879758	0.00386565
DPH7	0.868311	0.00386992
NPAT	0.838423	0.00388349
AC068533.7	0.827221	0.0038929
44994	0.817389	0.00389607
CH507-9B2.5	0.741162	0.0038973
HLF	0.711028	0.00390015
NUP35	0.846077	0.00390305
RRN3P1	0.809479	0.00391639
C12orf45	0.842997	0.00392497
LCK	0.820773	0.00393093
GTF2H1	0.897824	0.00394384
RSAD1	0.863177	0.0039625
AC093323.3	0.840568	0.00396257
CD96	0.809261	0.00397789
RP11-849F2.5	0.835335	0.00399254
HHLA3	0.825336	0.00400901
RP11-351A11.1	0.787524	0.00403
ZNF420	0.837997	0.00403268
MIRLET7DHG	0.845265	0.00403454
GPR155	0.863815	0.00403892
ZNF75D	0.887988	0.00405059
CTSF	0.760156	0.00406118
MAN1C1	0.814428	0.00406121
XPO4	0.861777	0.00408253
TMEM25	0.806015	0.00408925
LIG1	0.84338	0.0040969
MORC4	0.787309	0.00409901
CTD-2509G16.5	0.656252	0.0041065
C1orf50	0.888033	0.00412022
TRNT1	0.861521	0.00412456
MPHOSPH10	0.880298	0.00412531
CNNM3	0.87601	0.00412709
FAAH2	0.735249	0.00414814
AP4E1	0.893243	0.00414902
SCAMP1-AS1	0.862017	0.0041732
GTPBP8	0.855641	0.00419182
ZNF599	0.81218	0.00419714
ZBTB25	0.802632	0.00420548
RASGRP1	0.824103	0.00420703
PRR3	0.878655	0.00420731
CD3E	0.817211	0.00421166
LDLRAD4	0.865617	0.00421673
ZNF665	0.798177	0.0042257
LINS	0.839134	0.00422995
EVL	0.834096	0.00423129
ZSCAN18	0.770267	0.00423196
LONP1	0.893249	0.00424061
LYRM5	0.862817	0.00424738
FBXO31	0.867748	0.0042623
GORAB	0.865588	0.00427092
C6orf48	0.855485	0.00429019
SNAP47	0.885719	0.00431962
RP11-541N10.3	0.847923	0.00432646
ZNF765	0.857458	0.00432682
PDCD5	0.873705	0.0043333
NSUN6	0.848776	0.00433529
EBPL	0.850273	0.00433657
MRPL24	0.878579	0.00433723
TCOF1	0.889877	0.0043489
REV1	0.881943	0.00435347
ZNF671	0.855136	0.00436402
RAD51-AS1	0.812408	0.00436802
DDX18	0.878196	0.00436922
NOL8	0.877991	0.00437186
DDR1	0.754727	0.00438398
PASK	0.729147	0.00440918
SNRNP200	0.88573	0.00441677
N4BP2L1	0.889448	0.00444205
KRI1	0.87263	0.00444525
TRAF3IP3	0.857561	0.00444924
PPAN	0.857049	0.00445327
MYBBP1A	0.862391	0.00445527
TMED4	0.880392	0.00446072
SOCS7	0.871125	0.00447311
TRBV30	0.685907	0.00447749
BORA	0.884759	0.00448223
CCDC58	0.857764	0.00448599
CTC-444N24.6	0.796892	0.00448613
SNHG10	0.815365	0.00449291
CFAP44	0.81972	0.00451177
ZNF791	0.882538	0.00451987
DTYMK	0.870192	0.0045242
MPHOSPH8	0.881353	0.00453254
RPL30	0.866185	0.00457037
ZNF606	0.815168	0.0045708
IFT27	0.868687	0.00457766
LSG1	0.843823	0.00458156
RP5-894A10.2	0.810067	0.00459628
CLN5	0.876509	0.00460381
TRAC	0.811791	0.00461365
CDK16	0.885778	0.0046172
ZMIZ1-AS1	0.78895	0.00461759
RP11-649A18.12	0.798669	0.00462653
NFX1	0.880317	0.00463856
FBF1_1	0.839365	0.00463916
DENND2D	0.82806	0.00464779
NIPAL3	0.836532	0.00465489
AAAS	0.887041	0.0046625
SMARCA4	0.903364	0.00466828
NCOA5	0.886926	0.0046688
KIAA1147	0.815227	0.00468303
MSTO2P	0.815763	0.00468377
SMARCA2	0.896438	0.00470197
POLR1E	0.847939	0.00471562
DSTYK	0.892622	0.00473022
RP11-1277A3.1	0.840767	0.00473224
OAZ3	0.821469	0.00473611
RPL23AP82	0.82792	0.00474149
PNPLA4	0.844444	0.00474535
C22orf46	0.876778	0.00474722
ZMYM3	0.873566	0.00474806
MPRIP	0.842888	0.00476992
NUMA1	0.881344	0.00478029
PPWD1	0.853544	0.00479773
PRKRA	0.88249	0.00479899
TMEM5	0.866904	0.00480206
MICU3	0.721086	0.00480704
FAM227B	0.799663	0.0048111
CFAP70	0.794324	0.00481735
B3GAT3	0.878645	0.00483581
CRBN	0.88569	0.0048534
C8orf59	0.880931	0.00485541
CNKSR1	0.788944	0.00485612
RNF125	0.859992	0.00486702
FAHD2A	0.853204	0.00486734
TATDN1	0.883788	0.00488328
LETMD1	0.87103	0.00488956
HDHD1	0.8472	0.00489287
COG1	0.87785	0.00490132
SH3YL1	0.815638	0.00494146
FGD1	0.863334	0.00495406
SETD6	0.836681	0.00495759
UQCC2	0.878815	0.00495873
AC005154.6	0.876995	0.00495877
KLHL22	0.861533	0.00497945
AKAP1	0.860382	0.00497963
CACYBP	0.881751	0.00498618
DVL1	0.877011	0.00499201
NEU3	0.867582	0.00500241
NAP1L3	0.757207	0.00500703
KIAA0355	0.84155	0.0050151
CFAP36	0.823991	0.00501972
COPS7B	0.887057	0.0050349
LINC01089	0.812664	0.00505092
MTRF1	0.873209	0.00506175
SNAPC4	0.880004	0.00506777
UBTF	0.883189	0.00507468
ZNF75A	0.855321	0.00509787
CCDC53	0.866694	0.00510168
ACP1	0.882361	0.0051048
SDCCAG3	0.866	0.00512338
ARL14EP	0.857598	0.00512928
ZNF131	0.886766	0.00513119
AC073115.7	0.674929	0.00513741
HNRNPUL2-BSCL2	0.87005	0.00514311
TMEM8B	0.820952	0.00514466
LAS1L	0.884423	0.0051481
OSGEPL1	0.833983	0.00514957
HELQ	0.880268	0.00514996
ING5	0.850822	0.00515038
RPL12	0.860677	0.00515549
PARP2	0.846657	0.00515594
PEX1	0.856216	0.0051593
SUMF2	0.877761	0.00516141
DPP7	0.87056	0.00517193
CASP6	0.854839	0.00517404
RTF1	0.909936	0.00517425
WDR89	0.832287	0.00519096
DAP3	0.893723	0.00519842
TMEM204	0.75327	0.00521101
DCAF17	0.861196	0.00521206
SHPRH	0.85556	0.00521597
WDR73	0.868222	0.00521707
DHRS11	0.841766	0.00521843
FAM216A	0.843401	0.00523415
OLFM2	0.783877	0.00523531
GPATCH4	0.873996	0.00525155
MCPH1	0.880924	0.00525923
ACACB	0.817408	0.00525983
PPP1R3E	0.811247	0.00526013
NMRK1	0.814269	0.00527562
ZNF790-AS1	0.806223	0.00528145
MLLT6	0.838484	0.00530086
RFT1	0.890007	0.00531009
FITM2	0.840657	0.00531114
AC024560.3	0.850561	0.00531717
UBQLN4	0.878407	0.00532269
NOL11	0.866526	0.00532716
DOCK9	0.80152	0.00533356
CBY1	0.843417	0.00533991
ZMYND19	0.858274	0.00534147
FAAP100	0.890406	0.0053425
NKRF	0.871389	0.00534419
RP1-159A19.4	0.767045	0.00537492
WRN	0.848925	0.00538455
ZNF33B	0.837194	0.00538995
LA16c-358B7.3	0.841224	0.00539034
ZMYND11	0.864893	0.00539468
RP11-348F1.2	0.751758	0.00539573
TARS2	0.891961	0.00540196
NAA16	0.853113	0.00540989
FAM208B	0.88284	0.0054156
SDR39U1	0.846746	0.00541949
NUP205	0.878364	0.00542609
MPV17	0.882853	0.00545267
TECPR1	0.889721	0.00545572
ARRDC1-AS1	0.85844	0.00546698
SF3B3	0.894506	0.00547883
ANKRD19P	0.820461	0.00547989
DUS1L	0.876459	0.00548185
CDK20	0.806794	0.00548257
TAF9B	0.875743	0.00549261
FXN	0.868053	0.00549677
ATP6V0E2-AS1	0.760179	0.00549702
TCTN3	0.86407	0.00549768
NUP188	0.882983	0.00550163
RP11-446E24.4	0.822718	0.00552204
CACNB2	0.779565	0.00552324
USE1	0.885039	0.00553111
BZW2	0.886402	0.00554063
SEMA6C	0.793731	0.00554318
MAGEE1	0.829876	0.00554549
ZNF781	0.767411	0.00555761
NR2C1	0.86105	0.00556135
CDIP1	0.882885	0.00556673
SDR42E2	0.777119	0.00558246
IL7R	0.767629	0.00558512
EHMT2	0.879889	0.00558862
SPRN	0.847967	0.00559499
POM121	0.8922	0.0055956
APTX	0.899073	0.00559581
CASP8AP2	0.856104	0.00561403
MCCC1	0.874745	0.00561896
AQP3	0.789026	0.00562353
CD5	0.798596	0.00562632
FMNL3	0.82858	0.00562741
NUP160	0.868621	0.00562768
PARGP1	0.862736	0.00564846
MAPKAPK5	0.885136	0.00566874
RNF216	0.874537	0.0057036
PITPNC1	0.875806	0.00570564
ABLIM1	0.790011	0.00570659
TMEM177	0.803101	0.00572418
PDPR	0.825889	0.00572748
NAALAD2	0.783351	0.0057291
KCTD7	0.819493	0.00573694
PCSK7	0.852963	0.00574366
ZFX	0.845234	0.00574383
POC5	0.874573	0.00574539
SMPD1	0.892198	0.00575871
ZNF510	0.850113	0.00576432
LINC01258	0.705216	0.00577567
TRAV8-6	0.750622	0.00578325
AP001372.2	0.826036	0.0057876
ABCF2	0.884501	0.00579307
SH3GLB2	0.884944	0.00580175
CTC-559E9.8	0.787517	0.00580964
FAM73A	0.867602	0.00581351
INPP4B	0.772066	0.00583264
RMDN3	0.87679	0.0058426
WDR61	0.888952	0.00584788
AGAP4	0.875196	0.00585061
WNT10A	0.714951	0.00586154
HERC2P2	0.804233	0.00586853
DDX51	0.858207	0.00587678
MPI	0.862171	0.00589053
C8orf37	0.840489	0.00590403
FASTKD2	0.876307	0.00591004
BRF1	0.890654	0.00592178
RP11-252A24.2	0.825532	0.00592876
ZRANB2-AS1	0.830745	0.00593756
IL11RA	0.786099	0.00594337
DUSP16	0.833447	0.00594929
RP11-705C15.3	0.823242	0.0059543
ZNF76	0.87056	0.00595441
CTD-2506J14.1	0.772273	0.00595597
CH17-472G23.4	0.763349	0.00595777
TECR	0.883795	0.00595831
EXOSC10	0.890657	0.00597257
MRPS26	0.889114	0.00598257
NDUFAF7	0.87715	0.00598676
COQ4	0.856857	0.00599429
DHPS	0.894836	0.00599614
GLS2	0.770229	0.00600684
FBXL12	0.894603	0.00601237
SH2B1	0.868467	0.00602732
C9orf114	0.88132	0.00602942
NSMCE1	0.895834	0.00603674
LINC00861	0.775035	0.00604271
LSR	0.792149	0.00606056
ANKH	0.860621	0.00606498
HEMK1	0.830457	0.00607432
ZNF813	0.850934	0.00609728
RP11-564D11.3	0.762338	0.00612385
ZNF461	0.833668	0.00612649
DHRS3	0.800957	0.00613066
TTC3	0.865151	0.00613113
PPP3CB-AS1	0.875402	0.00613857
ZNF561	0.873881	0.00615465
DIP2C	0.742265	0.0061726
ZNF83	0.825742	0.00617339
DIS3L2	0.87377	0.00617654
ZNF548	0.83306	0.00617795
PPP1R13B	0.827648	0.00618537
AMT	0.812528	0.00618824
USP36	0.861996	0.00623431
KLHL36	0.85463	0.00625403
EPHX2	0.73092	0.00626274
TRBC2	0.818314	0.00626747
PIP4K2B	0.889234	0.00627166
DMAP1	0.872951	0.00629127
TAF15	0.896783	0.00629763
PCID2	0.860461	0.00629899
MRRF	0.883811	0.00630378
NOLC1	0.885576	0.00631184
RP4-635E18.8	0.839896	0.00632254
RP11-78J21.7	0.819494	0.0063398
ZFAND1	0.876861	0.00634562
ALKBH2	0.848514	0.00634835
RP11-464F9.21	0.874251	0.00635145
BX322557.10	0.834988	0.00636699
ZNF84	0.835451	0.00636843
PIN1	0.900848	0.00638291
RP11-432J22.2	0.832753	0.00639348
ICE2	0.869263	0.0064179
ACTR1B	0.888142	0.00642049
MIEF2	0.881001	0.00642158
SLC20A2	0.878521	0.0064459
SYNGAP1	0.841528	0.00646195
THUMPD3-AS1	0.853796	0.00647169
POLR3D	0.883614	0.00648289
MFSD12	0.89484	0.00651823
RPF1	0.895236	0.00652742
LRRC37A2	0.83347	0.00653132
UPF3B	0.885021	0.00653178
RASGRF2-AS1	0.721801	0.00654222
ICE1	0.885316	0.00654698
NEK9	0.891723	0.00654698
KCNJ14	0.848101	0.00655888
TBC1D10A	0.883241	0.00655986
MDS2	0.70967	0.00656926
RABL2B	0.862115	0.00658553
VPS45	0.885322	0.00661222
ICAM2	0.880716	0.00661587
EXOG	0.842316	0.00665238
ZNF135	0.727083	0.00666321
RASA4CP	0.807625	0.00667435
KMT2A	0.860986	0.00668381
45170	0.828628	0.00668415
UQCC1	0.876474	0.00672309
ARHGEF19	0.834331	0.00672585
PDE7A	0.835927	0.00674626
CEP57	0.875636	0.00675542
TMC8	0.826371	0.00675889
DIS3L	0.880575	0.00676736
MAP3K4	0.87094	0.00677381
SPICE1	0.853638	0.00677705
CHD6	0.877063	0.00682068
POLRMT	0.862783	0.00686105
LAT	0.823211	0.006871
ZNF483	0.746515	0.0068994
TMEM147-AS1	0.835868	0.00691195
ZNF419	0.834637	0.00691357
CTD-3131K8.2	0.855317	0.00691549
RLTPR	0.799274	0.0069342
MTA1	0.881749	0.00694427
RP11-867G23.8	0.755747	0.00694801
SORBS3	0.824536	0.00696078
RRP1B	0.877926	0.00696134
TRPM7	0.883527	0.00696706
ITGA6	0.784745	0.00700041
RP11-486O12.2	0.829959	0.00700141
LRRC37A16P	0.868059	0.00701194
LIAS	0.873773	0.00702957
AASDH	0.865352	0.00704025
AC097713.3	0.714852	0.00704526
KANSL1-AS1	0.636711	0.0070522
N6AMT1	0.796996	0.00707888
GOT1	0.880521	0.00708012
TMEM245	0.859019	0.00708746
TOM1L2	0.891536	0.00708966
SPIN2B	0.855723	0.00709648
TUBE1	0.81326	0.00709709
ZNF7	0.898171	0.00710008
CIPC	0.871076	0.00710139
SMYD5	0.833759	0.00710893
LINC00565	0.734514	0.00711963
PCMTD2	0.868727	0.00712742
VSIG1	0.761597	0.00715805
PPARD	0.879149	0.00716032
BICD1	0.837661	0.0071811
ATPAF1	0.893929	0.00719359
FKBP3	0.878585	0.00719584
CSPP1	0.88545	0.00719804
NAP1L4	0.88058	0.00720345
EID3	0.802083	0.00720612
HDAC1	0.904109	0.0072175
ITM2A	0.790988	0.0072231
ARMCX4	0.838098	0.0072381
LARS	0.87123	0.00727574
NSMCE4A	0.870915	0.00727868
SGSM3	0.864051	0.00728446
TRAF5	0.825158	0.00729033
EIF2B5	0.883245	0.00732271
PINK1-AS	0.870519	0.00733135
ATR	0.880091	0.00733399
GAL3ST4	0.743117	0.00733934
NAP1L2	0.772839	0.00734074
PA2G4	0.907591	0.00734355
ALKBH6	0.876714	0.00734361
RPA1	0.883008	0.0073534
TRBV10-3	0.742942	0.00736078
ZNF439	0.807924	0.00736674
CRTC1	0.882839	0.00737483
DUOX1	0.807832	0.00739323
AC006129.2	0.787197	0.00740593
PDK1	0.840883	0.00741065
ZNF268	0.875253	0.00741261
RP11-147L13.8	0.709316	0.00743265
NCBP1	0.880697	0.00743729
STAG3L5P	0.783835	0.00745729
POLR3E	0.852382	0.00746774
AC103563.8	0.745599	0.00747119
LINC00892	0.768691	0.00747937
CTD-2020K17.1	0.851834	0.00748093
TRMT61B	0.872318	0.00748459
FAM159A	0.777649	0.00750036
KIAA0391	0.867723	0.00750548
PAK3	0.706334	0.00751595
PCCB	0.890007	0.00751687
DBH-AS1	0.686496	0.00752088
SARS	0.908222	0.00752278
ZNF141	0.837175	0.00752303
FAM219B	0.870543	0.00755085
PLXDC1	0.733629	0.0075755
KLC4	0.886948	0.00758227
PRRC2B	0.878613	0.00759077
CTC1	0.837527	0.00759638
MINA	0.874175	0.00761488
AP000648.5	0.750133	0.0076256
C19orf60	0.888057	0.00762913
EXOSC9	0.886624	0.00763018
DUSP14	0.827837	0.00764391
HP1BP3	0.894854	0.00764457
PLCG1	0.822041	0.00768493
DDX19A	0.90681	0.00770857
ZNF681	0.776325	0.00771203
CEP68	0.833772	0.00771507
ZNF227	0.882568	0.00771805
DIP2A	0.806266	0.0077203
ADAT2	0.839308	0.00772593
ITGA10	0.812007	0.00773952
IKBKAP	0.873301	0.00774058
TNRC6C-AS1	0.833368	0.00774642
C2CD2	0.868889	0.00774996
RASGRF2	0.765517	0.0077637
CEP95	0.862513	0.00777063
C16orf13	0.889301	0.00777944
C17orf89	0.872095	0.00778086
ZNF248	0.830374	0.00778131
DTNB	0.868464	0.00778164
THOC3	0.8543	0.00778469
ANAPC1	0.865348	0.00778493
ZNF518B	0.87113	0.00778931
APPBP2	0.900876	0.00779922
PCED1B	0.800475	0.00780069
CDC25B	0.831498	0.00781508
TRMT2A	0.880711	0.00782651
RPUSD4	0.880871	0.00782996
ZNF519	0.821472	0.00783592
DDX24	0.878124	0.00786911
ZNF793	0.767163	0.00787011
SRSF6	0.891526	0.00787764
ARHGEF6	0.90366	0.0078779
OVOS2	0.556846	0.00788879
NBPF20	0.852186	0.007899
MFSD3	0.880897	0.0079044
ZNF653	0.901855	0.00790875
TRBV11-2	0.760654	0.0079325
GPM6B	0.813828	0.00793257
TPM3P9	0.778859	0.00793991
CACNA1I	0.732301	0.00794411
NOG	0.600119	0.00794974
C5orf63	0.794664	0.00795673
RPS15A	0.871757	0.00795942
C12orf29	0.843854	0.00796347
SYNRG	0.879115	0.00798516
SLC26A1	0.813652	0.00801376
ZNF549	0.841456	0.00801537
KRBOX4	0.873335	0.00803946
BTBD11	0.835382	0.008041
NR3C2	0.775585	0.00806779
DBF4B	0.884426	0.00809776
FAM84B	0.786275	0.0081126
KAT6B	0.879219	0.00811275
LINC01024	0.786849	0.00811607
LIX1L	0.875996	0.00811608
METTL3	0.87205	0.00813314
SMG6	0.885269	0.00814992
CBFA2T2	0.890758	0.00816017
RP11-179A10.1	0.649243	0.00816205
TMEM248	0.911593	0.00817449
ZNF711	0.760039	0.00817732
RPS27	0.861671	0.00818274
AMZ2	0.901976	0.00818279
ATP13A1	0.893597	0.00818559
NFS1	0.89395	0.00818818
RPAP2	0.866709	0.00819815
TMEM201	0.885707	0.00820384
BET1	0.859872	0.00820745
PHF10	0.861576	0.00822166
SPIN3	0.814625	0.00822428
SRP14-AS1	0.855756	0.0082521
RP11-355O1.11	0.850051	0.00825541
AK5	0.714448	0.00825807
ARL2BP	0.876088	0.0082689
RP11-528G1.2	0.851836	0.00827635
EP400	0.889556	0.00827719
ZNF814	0.876264	0.00828892
AC141586.5	0.82962	0.00829107
GATS	0.818896	0.00829509
SFI1	0.840854	0.0083089
GS1-124K5.11	0.858784	0.0083091
MALT1	0.870164	0.0083103
CRYGS	0.842532	0.00831054
RP4-717I23.3	0.822965	0.00831257
FASTK	0.876242	0.00833287
KLF3-AS1	0.84289	0.00833443
KRR1	0.871815	0.0083353
LTBP3	0.778026	0.00833833
MTMR8	0.836935	0.00835021
EML6	0.7713	0.00835248
RP11-161M6.2	0.64598	0.00835266
DDX10	0.881212	0.00836077
ZNF202	0.86786	0.00837929
ZNF382	0.804074	0.00837963
PAXIP1	0.894454	0.00839353
CUL9	0.882542	0.00839631
PPP2R5D	0.914992	0.00839633
KIAA0586	0.880707	0.00840076
CD28	0.773898	0.00840104
PMEL	0.724392	0.00840552
ZNF616	0.862861	0.00842094
CROCCP3	0.84517	0.00842974
SLC22A17	0.713399	0.00843547
LUC7L3	0.860459	0.0084455
ELP2	0.864107	0.00845248
ZDBF2	0.78659	0.00846984
TRMT44	0.889518	0.00847335
SSBP1	0.883182	0.00849992
BMS1	0.890913	0.00850444
LINC00402	0.720055	0.00850791
RPL41_2	0.886631	0.00851923
PRKD3	0.873628	0.00852372
GMPS	0.894532	0.00852906
AC073342.12	0.857793	0.00855446
ZNF853	0.810224	0.00855651
FAM162A	0.86501	0.0085695
PTGES2	0.895034	0.00857224
LLGL1	0.894093	0.00857613
AGBL3	0.810449	0.00858379
DCTN5	0.870597	0.00858449
DGKA	0.807751	0.00859181
ZSCAN2	0.882607	0.00859413
IL24	0.801573	0.00860445
ASUN	0.880725	0.00862075
APOA1BP	0.895824	0.00863283
BOP1	0.900106	0.00864655
GGT7	0.810925	0.00865478
POMT1	0.854091	0.00867479
ASXL1	0.877174	0.00867583
HINFP	0.888658	0.00867585
PRKCI	0.870739	0.00869026
ZNF575	0.846306	0.0087081
FXYD5	0.894963	0.0087101
ICK	0.891235	0.0087262
FNBP4	0.884778	0.00873236
CDAN1	0.871709	0.00873883
ANTXRLP1	0.758055	0.00874981
KLHDC2	0.880081	0.00875015
TRIM52	0.87545	0.0087624
RP11-146B14.1	0.823037	0.00876499
WNT5B	0.87742	0.0087763
RRP8	0.874421	0.00877866
NISCH	0.890519	0.00880305
WDR54	0.858458	0.00880499
CEBPZ	0.88265	0.00880902
APEH	0.907188	0.00882119
ANO9	0.771513	0.00883018
AQR	0.903103	0.00885663
MTX3	0.820644	0.00886534
HCN2	0.812946	0.00887523
SMG1P7	0.823962	0.00887539
ZNF718	0.77959	0.00888187
HABP4	0.823153	0.0088866
EFCC1	0.795259	0.00888722
NFATC2IP	0.884966	0.00890289
LGALS8	0.901652	0.00890738
ETAA1	0.861862	0.00890797
TRAV8-2	0.770885	0.00891319
C16orf52	0.860413	0.00891901
KIAA1429	0.896102	0.00891997
DNHD1	0.83741	0.00892122
PLEKHG4	0.810091	0.00892947
LINC00649	0.76083	0.00893254
RP11-694I15.7	0.8576	0.00893551
RP11-255H23.2	0.800155	0.00895075
TRAV13-1	0.785719	0.00895212
KIAA0907	0.856745	0.00895646
MSH2	0.860279	0.00895794
CD84	0.860862	0.00895895
SFXN2	0.829947	0.0089691
METAP1D	0.79793	0.00897128
PEX6	0.855243	0.00898348
ZNF14	0.815248	0.00899466
LINC01237	0.776404	0.00900204
PRDM11	0.85088	0.00900496
CWF19L2	0.876048	0.00904257
RNF114	0.917631	0.00904824
PTPMT1	0.887005	0.00905955
TRAF1	0.827316	0.0090646
LHX4	0.819174	0.0090695
LMBR1L	0.883425	0.00907192
CHCHD6	0.825318	0.0090721
PRMT7	0.861588	0.00910041
STAG3L5P-PVRIG2P-PILRB	0.816008	0.00910049
HINT1	0.871639	0.00911459
NDRG2	0.794349	0.0091303
RPS25	0.865995	0.00913377
ANGEL1	0.884946	0.00914205
CENPT	0.853505	0.00915023
THOC2	0.900919	0.00915228
HUWE1	0.889517	0.00915659
BUB3	0.872579	0.009167
SLC2A11	0.842074	0.00917797
WDR82	0.894937	0.0091816
NR1H3	0.872891	0.00918751
SIGIRR	0.845884	0.00918801
POLR2J4_1	0.89154	0.00919685
RP11-264B17.2	0.831562	0.00919841
MED27	0.896834	0.00920755
SH2D3A	0.806603	0.00921114
DBH	0.696823	0.00921171
TRBV7-9	0.643101	0.00921179
ADGRL1	0.837188	0.00922148
RGP1	0.8994	0.00922267
MPP5	0.877206	0.0092365
ALMS1	0.879627	0.00925771
CCDC163P	0.647791	0.00927442
RRP7BP	0.809698	0.00927612
TCEAL1	0.86465	0.00928252
NARS2	0.859749	0.00929572
ADAMTS17	0.734637	0.00929668
RNF220	0.904104	0.00930156
ANAPC5	0.893257	0.00930496
RP11-237N19.3	0.629748	0.00931357
LPCAT4	0.869701	0.00933838
BCS1L	0.863083	0.00933844
THADA	0.905671	0.00935853
ANKZF1	0.862796	0.00936741
THAP3	0.894295	0.00937022
RPL21	0.870604	0.00937972
COQ9	0.899314	0.00938071
KRBA1	0.874577	0.00938258
FAM160B2	0.863421	0.00941395
COG7	0.900204	0.00942741
RP11-15H20.6	0.835247	0.00943575
45171	0.887765	0.00943583
MGAT4A	0.831159	0.0094489
MTR	0.8641	0.00945117
TRRAP	0.878285	0.00945137
YEATS4	0.853972	0.00945401
ZNF780B	0.826808	0.00945945
ZNF799	0.884202	0.00947312
CHCHD7	0.886189	0.00947989
KCNA2	0.776471	0.00948064
ENOSF1	0.795757	0.00949025
KIAA1324L	0.736436	0.00949153
H2AFY2	0.854137	0.00949645
GRPEL2	0.837003	0.00951282
ZNF579	0.876813	0.00952208
TADA2A	0.8902	0.00952478
HAUS5	0.833452	0.00952487
ZNF346	0.884924	0.0095317
WDR35	0.849841	0.00955103
ALAD	0.906005	0.00955116
MALSU1	0.89024	0.00956474
PSMG4	0.861495	0.00956754
RANGAP1	0.901288	0.00958443
HACD2	0.890357	0.00960371
ZNF354C	0.843945	0.00960988
EXOSC6	0.858065	0.00960994
NMT2	0.828469	0.00961043
ITK	0.825062	0.00961526
ZNF140	0.873517	0.00961557
DHX9	0.903225	0.00961784
ZNF304	0.86261	0.00962623
RAD54L2	0.882342	0.0096358
AC074286.1	0.860879	0.00963988
AMER1	0.878406	0.0096424
IFRD2	0.881324	0.00964936
ANAPC2	0.876083	0.00965126
MTERF2	0.828927	0.00965155
AARS2	0.874978	0.00965662
CACTIN	0.885548	0.00966366
ZNF540	0.767529	0.00967215
GTF3C5	0.908362	0.00968922
ZNF816	0.832893	0.00970037
ZNF561-AS1	0.877157	0.00970233
PMS2	0.884294	0.00971652
TRIM16	0.850297	0.00972032
HADH	0.873504	0.00972196
ZNF530	0.844813	0.00972306
POLE3	0.900427	0.00973434
PSMA8	0.788335	0.00977352
ORC5	0.883741	0.00977553
ITFG2	0.866725	0.00977793
ALX3	0.866455	0.00977862
AC009299.2	0.727472	0.00979908
ZNF862	0.859523	0.00980502
HIRIP3	0.889447	0.00980557
ARSK	0.837864	0.00980906
LSM4	0.889929	0.00982497
ERI3	0.886533	0.00984895
GLOD4	0.894063	0.00985328
AKTIP	0.845111	0.00989499
TMEM161B-AS1	0.816404	0.00989827
AKR1B1	0.866693	0.00989883
NUDT9	0.882415	0.00991326
SNRPD2	0.89626	0.00992304
CD27	0.809832	0.00993894
RPL29	0.875501	0.0099583
ATP6V1C2	0.85274	0.00996143
GORASP2	0.906346	0.00996476
ZNF384	0.910194	0.00997806
STK25	0.896319	0.00998265
INO80	0.904229	0.00999461
EEFSEC	0.899953	0.0100105
CRTC3	0.875765	0.0100145
GPR171	0.817071	0.010041
SDAD1	0.894762	0.0100526
CREBL2	0.867548	0.0100552
YJEFN3	0.809897	0.0100608
NCKIPSD	0.879376	0.0100666
PRPF19	0.897674	0.0100709
NRIP2	0.844382	0.0100727
PALB2	0.895124	0.0100905
TGIF2	0.895675	0.0101108
GNPNAT1	0.860538	0.0101258
ESF1	0.878772	0.0101579
MTIF2	0.900289	0.01017
PRDX2	0.851926	0.0101876
MFHAS1	0.838577	0.0102206
KCNK6	0.878657	0.0102225
GPRASP1	0.74556	0.0102307
STMN3	0.785238	0.0102328
SCLY	0.863186	0.0102435
RRP36	0.909022	0.0102459
GCSAM	0.785882	0.0102506
ULK3	0.860831	0.0102593
SMYD2	0.874687	0.0102622
PLCE1	0.801734	0.010271
CD27-AS1	0.886416	0.0102762
TBCCD1	0.872361	0.0102938
GTF3C3	0.891668	0.0103104
VPS11	0.906929	0.010326
RCAN3	0.799658	0.0103262
FAM120C	0.864669	0.0103426
LUZP1	0.880346	0.010346
COX19	0.898862	0.0103476
ZCCHC8	0.902674	0.010352
LPIN1	0.858215	0.0103527
ZNF280D	0.888037	0.010354
HMCES	0.881257	0.0103658
PKI55	0.865424	0.0103659
GATA3	0.820122	0.0103945
EXOSC2	0.881914	0.0104027
TARSL2	0.853808	0.0104216
RP11-572M11.4	0.807964	0.0104367
ZNRD1-AS1	0.851774	0.0104377
PJA1	0.861558	0.01044
BDH2	0.848313	0.010455
CXorf57	0.774325	0.01048
PRKCA	0.833453	0.0104818
FAM221A	0.868242	0.0104901
NVL	0.885365	0.0104941
SNHG1	0.851186	0.0105249
SUV39H1	0.893725	0.0105474
RAMP1	0.732056	0.0105562
TRMT1	0.875168	0.0105659
PPA1	0.851991	0.0105748
TUBGCP4	0.881928	0.0105787
GALT	0.843926	0.0105851
SMYD4	0.872204	0.0105987
LINC00476	0.818135	0.010601
SLC35B4	0.879714	0.010605
DDX46	0.903704	0.0106091
GPRIN3	0.850589	0.0106198
MRPL49	0.904428	0.0106213
RP11-390P24.1	0.897271	0.0106285
MUTYH	0.887928	0.0106287
GRTP1	0.793831	0.0106404
EXOSC8	0.863052	0.0106417
SCRN2	0.870544	0.010659
FLAD1	0.904216	0.0106709
PHLDB3	0.83856	0.0106864
RP11-66N24.3	0.857726	0.0106928
CIZ1	0.902153	0.0106949
SLC26A11	0.819955	0.0106981
RP11-1277A3.2	0.830535	0.0107231
CAMSAP2	0.812835	0.0107301
RPL35A	0.876336	0.0107342
HSPA9	0.90042	0.0107635
ZBTB26	0.869238	0.0107847
FUNDC1	0.879781	0.0107872
ABCD4	0.885324	0.0108002
AC010761.8	0.852974	0.0108015
45178	0.898285	0.010803
PDHA1	0.9045	0.0108035
TTC14	0.853573	0.0108304
ILKAP	0.883238	0.010846
OGFOD3	0.894425	0.0108622
PPRC1	0.883789	0.0108699
KCNC4	0.817908	0.0108801
PRPF8	0.888447	0.0108931
NOA1	0.899983	0.0108999
KIAA0020	0.889306	0.0109058
EP400NL	0.857816	0.0109096
BLMH	0.891237	0.0109297
SPEF2	0.810595	0.0109315
ZNF578	0.781314	0.0109325
TUBGCP5	0.852869	0.0109628
ICOS	0.78641	0.0109635
ZNF211	0.871727	0.0109821
SEMA4C	0.831693	0.0109896
SLC35D1	0.879045	0.0109943
ZNF609	0.889133	0.0109954
ZNF517	0.876682	0.0110031
RP11-18H21.1	0.722357	0.0110117
TPRA1	0.903683	0.0110131
TACO1	0.904705	0.0110168
MUC20	0.704988	0.0110251
RP11-91H12.4	0.791892	0.0110312
ZNF589	0.855844	0.0110355
ZNF551	0.841853	0.0110398
RBM19	0.864226	0.0110453
ZMYM5	0.909954	0.0110563
FBXO25	0.881783	0.0110656
MRPS18B	0.886916	0.0110662
RBMX	0.887743	0.0110711
ZC3H7B	0.900773	0.0110757
MED1	0.896127	0.0110763
TNFRSF10D	0.842194	0.0110783
SNX29	0.889306	0.0110842
TIMM10B_2	0.847699	0.0110977
ZBED5	0.875266	0.0111046
PCYOX1L	0.860112	0.0111046
CXXC1	0.896446	0.011129
THUMPD1	0.895025	0.0111459
NPAS2	0.656694	0.011147
BCAT2	0.885421	0.0111629
ZNF391	0.772913	0.0111757
CBR3-AS1	0.841778	0.0111833
CDC37L1	0.865847	0.011189
NOM1	0.881956	0.0111914
SAMD1	0.88132	0.0111926
RPL23A	0.878509	0.0111999
C12orf43	0.90279	0.0112
DDX39B	0.882362	0.0112035
ZNF30	0.820819	0.0112089
MSANTD2	0.856093	0.0112273
HIBADH	0.885588	0.0112321
ZNF771	0.839999	0.0112385
NADK2	0.873595	0.0112578
CDC42BPG	0.813428	0.011282
RMND1	0.909501	0.0113026
ZNF721	0.886685	0.0113177
ANKS6	0.817286	0.011333
CACNB1	0.871286	0.0113426
SNHG14	0.807774	0.0113429
ARL6	0.845042	0.011343
HARS	0.899262	0.0113484
BEX2	0.80695	0.0113529
AES	0.883938	0.0113652
MTOR	0.90199	0.0113662
MPHOSPH9	0.859877	0.0113808
ABCD2	0.791675	0.0113903
ZNF766	0.8724	0.0113988
LPXN	0.893019	0.0114043
TRIM44	0.897666	0.0114111
SF3A2	0.913178	0.011413
CAMK4	0.77957	0.011422
ATP1A1	0.899888	0.0114248
ALG13	0.886335	0.0114284
MFNG	0.901705	0.0114325
HCG18	0.86423	0.0114399
SENP1	0.908684	0.0114526
ZFP62	0.847039	0.0114548
MSH6	0.902458	0.0114768
FAM175A	0.873501	0.0115303
KCNMB4	0.772224	0.0115548
EFCAB7	0.865605	0.0115609
MIATNB	0.862534	0.0115695
ZNF37BP	0.850423	0.0115759
ZNF783	0.870148	0.011585
RASA4B	0.797093	0.0115959
RP11-462L8.1	0.753232	0.0115981
NOP58	0.872884	0.0116076
NCAPD2	0.91437	0.0116724
MRPL2	0.903064	0.0116812
SLA2	0.825473	0.0116871
DOPEY1	0.878513	0.0116999
DNAJC8	0.910946	0.0117067
LRRC37A3	0.831562	0.0117206
KDM1A	0.894241	0.0117315
LINC01284	0.77469	0.0117515
DKC1	0.893996	0.0117643
ENO2	0.803018	0.011766
RPL34	0.875689	0.0117772
SKI	0.897335	0.0117828
REEP6	0.833973	0.0117924
RPL38	0.884227	0.0118432
CNOT1	0.909079	0.0118474
PTGFRN	0.779505	0.0118486
ZSCAN25	0.899533	0.0118583
ATP13A3	0.878994	0.0118656
YLPM1	0.899389	0.011873
ZNF91	0.84934	0.0118885
ENTPD4	0.88869	0.0118892
PRPF38B	0.896934	0.0118973
PUS7	0.868599	0.0118986
POGZ	0.902801	0.0119229
AMIGO1	0.803245	0.0119543
ATP8B2	0.824573	0.0119691
TRAV12-1	0.778156	0.0119727
CXorf38	0.908422	0.0119764
ITGA3	0.811886	0.0119939
FGFBP3	0.849819	0.0119963
KIAA1328	0.854916	0.0120017
AC004893.11	0.881479	0.0120106
SLC2A4RG	0.85438	0.0120114
B4GAT1	0.846464	0.012028
TMEM143	0.874787	0.0120308
RDH14	0.899344	0.0120314
EEF2K	0.870358	0.0120457
CCR7	0.769514	0.0120459
FBLN7	0.777683	0.0120461
SRP68	0.906891	0.0120512
ZFP37	0.760156	0.0120525
GARNL3	0.820721	0.0120829
DDX55	0.873847	0.0120832
ZBTB4	0.868633	0.0121047
ENOPH1	0.90495	0.0121226
EFHC2	0.793746	0.0121485
AAR2	0.908004	0.0121486
NDUFAF2	0.880848	0.0121518
ZNF480	0.852619	0.0121524
HPS4	0.884446	0.0121552
ARL6IP4	0.906008	0.0121575
TPP2	0.886695	0.0121758
ZNF675	0.874736	0.0121773
NCDN	0.900916	0.0121809
ENG	0.846445	0.0121814
NOP2	0.887728	0.0121834
PMPCA	0.899718	0.0121872
ATIC	0.881301	0.0121896
SPG7	0.891128	0.0121955
MTIF3	0.900266	0.0121999
RFC3	0.87212	0.0122036
ANKS3	0.873179	0.0122082
BCL7C	0.900825	0.0122193
UFM1	0.889532	0.0122235
COA7	0.885867	0.0122622
ZNF181	0.833432	0.0122938
SLC29A2	0.795885	0.0122941
UBXN7	0.889211	0.0123343
FAM229A	0.863309	0.0123404
RABL2A	0.850792	0.0123626
SCML2	0.826737	0.012363
RP11-61L23.2	0.827258	0.0123704
RP11-195F19.9	0.836939	0.012378
SIGMAR1	0.892016	0.012385
MRPS22	0.899573	0.0123939
C19orf53	0.905675	0.0124133
RP11-452L6.1	0.864903	0.0124151
ADAMTSL5	0.78283	0.0124244
NDUFV1	0.889125	0.0124299
MYCL	0.821268	0.0124336
TRIT1	0.875362	0.0124426
C5orf28	0.855179	0.0124453
SMPD4P1	0.643625	0.0124519
FIZ1	0.907701	0.0124577
RSL1D1	0.888085	0.0124685
PHC1P1	0.78826	0.0124932
WBSCR22	0.899709	0.0125002
ANKRD24	0.805221	0.0125051
RP11-1148L6.5	0.878387	0.0125071
PPIG	0.918135	0.0125086
MRPL9	0.891708	0.0125219
GIMAP1	0.872056	0.0125738
OTUD6B-AS1	0.857324	0.0125741
RP11-890B15.3	0.889865	0.0125746
GCN1L1	0.882834	0.012575
ZNF445	0.880965	0.012592
EIF2D	0.894921	0.012601
PPP1R37	0.894327	0.0126014
PRIM1	0.871201	0.0126056
CYB561D2_2	0.80326	0.0126117
STT3B	0.903933	0.0126136
RPS11	0.894023	0.012619
DFFB	0.876536	0.0126208
URGCP	0.891603	0.0126296
PDCD2	0.900199	0.0126426
ZNF37A	0.890877	0.0126606
ZNF786	0.867219	0.0126811
METTL16	0.879125	0.0126828
CLYBL	0.837966	0.0126844
STXBP1	0.760609	0.0126907
SFMBT1	0.834093	0.0126967
RNF8	0.889518	0.0127127
SC5D	0.876167	0.012725
PUS1	0.886099	0.012725
HMG20A	0.89162	0.0127361
METTL6	0.883966	0.0127468
AC083949.1	0.773459	0.0127555
HELB	0.856891	0.0127583
GSTK1	0.909417	0.0127809
GTPBP3	0.861841	0.0127853
MTA3	0.853871	0.0127887
SETDB2	0.87435	0.0127986
ZZZ3	0.882783	0.0128042
RBM28	0.890474	0.0128251
HSCB	0.891526	0.0128267
GKAP1	0.856587	0.01283
TSSK3	0.852404	0.012844
CTC-523E23.4	0.801026	0.0128506
ZBTB39	0.871401	0.0128649
USP54	0.854155	0.0128784
RAD9A	0.895225	0.0128957
BEND3	0.877675	0.0129074
POT1	0.90076	0.0129078
RPAIN	0.863962	0.0129195
NLRC3	0.829475	0.0129202
CCNL2	0.877715	0.0129319
COX18	0.89353	0.0129329
MRPL52	0.892339	0.012937
DLST	0.912136	0.012943
RP1-267D11.6	0.860144	0.0129813
LDB1	0.898944	0.0129894
ZNF19	0.827425	0.013001
TTC37	0.877692	0.0130017
YY1	0.908944	0.0130022
PP7080	0.856216	0.0130219
DYNC2LI1	0.859175	0.0130229
ZNF473	0.888727	0.0130397
CNOT6L	0.864003	0.0130458
ADSL	0.901354	0.0130564
ZNF629	0.874298	0.0131143
NUP210	0.890829	0.0131295
RPL19	0.88589	0.0131297
RP11-867O8.5	0.829891	0.0131349
ZNF329	0.840995	0.0131382
TMEM109	0.90414	0.0131515
MID2	0.765975	0.0131688
CTD-3184A7.4	0.844149	0.0131802
PSMC5	0.913517	0.0131859
AXIN2	0.764822	0.0132062
CAPRIN2	0.85443	0.0132083
TRBV23-1	0.71703	0.0132212
FBXO34	0.913533	0.0132484
SYMPK	0.907844	0.0132539
TPR	0.912188	0.0132649
GXYLT1	0.900124	0.0132927
TPCN1	0.856927	0.0132939
RPL37	0.887559	0.0133063
MRPL43	0.902447	0.0133127
NAE1	0.866009	0.0133192
PCED1A	0.856375	0.0133243
RP11-423H2.1	0.828854	0.0133276
USP48	0.915109	0.0133343
NMT1	0.908009	0.01334
XCL1	0.704095	0.0133578
RP11-421L21.3	0.834081	0.0133595
HAVCR1	0.76444	0.0133823
IRF3	0.893866	0.0133862
CCAR1	0.891921	0.0133863
SNRNP70	0.869111	0.0133964
ASXL2	0.895743	0.0133998
FOCAD	0.89373	0.0134072
LSM7	0.891286	0.0134151
MAP3K14-AS1	0.837219	0.0134302
AC009403.2	0.876519	0.0134303
ATL2	0.891276	0.0134394
POMGNT2	0.888625	0.013442
SNHG3	0.863933	0.0134642
UBN2	0.889049	0.0134752
LRPPRC	0.883217	0.0134819
GIMAP5	0.817295	0.0134873
RP11-405M12.4	0.87269	0.0135018
SFPQ	0.893236	0.0135177
GANAB	0.912287	0.0135213
UTP15	0.874445	0.0135314
MORF4L2-AS1	0.809194	0.013534
UBE3D	0.835908	0.0135358
LYRM7	0.847074	0.0135495
RP11-566E18.1	0.831529	0.0135698
SPSB2	0.846824	0.0135724
FOXRED2	0.774712	0.0135799
AC009120.6	0.867634	0.0135841
WDR74	0.896043	0.0135867
AC011997.1	0.812586	0.0135867
BAG3	0.840583	0.0136271
CCDC93	0.91675	0.0136308
KANK1	0.718711	0.0136359
SRSF10	0.878268	0.013639
PUS7L	0.871151	0.0136502
NUP54	0.887684	0.013651
H2AFV	0.908726	0.0136614
EFCAB13	0.843078	0.0136671
ZNHIT3	0.902128	0.0136881
ZCCHC14	0.868515	0.0136905
LRRC56	0.809406	0.0137002
ZNF441	0.848358	0.0137097
CD7	0.839878	0.0137158
RP11-468E2.1	0.882186	0.0137236
ST3GAL1	0.90214	0.0137237
ASPSCR1	0.895971	0.0137558
KCNA3	0.826307	0.0137568
ODF2	0.902858	0.0137686
RUFY3	0.886513	0.0137793
LINC01588	0.813344	0.013783
LINC01569	0.833302	0.0138204
POLG2	0.873855	0.0138484
SF3A3	0.914098	0.01385
KLHL3	0.797428	0.0138535
TP53BP1	0.889725	0.0138538
TMEM150A	0.882765	0.0138654
BET1L	0.906428	0.0138936
TUBGCP6	0.857652	0.0139013
ZC4H2	0.853687	0.0139413
ZFYVE19	0.89367	0.0139521
NEIL1	0.830336	0.0139728
GTF2F1	0.920804	0.0139794
CCDC39	0.824909	0.0140113
ZNF207	0.897998	0.014016
L3MBTL2	0.906922	0.0140216
PIGH	0.894199	0.0140315
CCT4	0.895205	0.0140532
RP11-448A19.1	0.868845	0.0140753
DDX1	0.896701	0.0140857
SLC25A17	0.886197	0.014089
TESK1	0.902941	0.0140947
TCF20	0.908842	0.0141058
ITPKB	0.86427	0.0141078
SETD4	0.884451	0.0141079
LSM5	0.893682	0.0141271
LPAR6	0.851067	0.0141364
C8orf44	0.875147	0.0141553
TTC28-AS1	0.858804	0.0141732
ZNF506	0.859358	0.0141781
ZIK1	0.829766	0.0141841
USP34	0.897272	0.0141864
MCM7	0.889756	0.0141875
FAHD2B	0.822494	0.0141892
RP11-97O12.7	0.83866	0.0141979
HSPE1	0.895103	0.014209
SMARCC1	0.912095	0.014212
TRIM65	0.881144	0.0142126
KANSL2	0.892266	0.0142501
TAF11	0.893182	0.0142559
AP4S1	0.865747	0.0142586
DUS4L	0.875715	0.0142662
MTG1	0.86933	0.0142708
TYSND1	0.874429	0.0142957
ALG9	0.862886	0.0143014
NAPEPLD	0.861124	0.0143319
LINC00969	0.814261	0.014334
MTA2	0.905588	0.0143773
SLFN14	0.803718	0.0143788
ALKBH8	0.869024	0.0143793
MCTS1	0.896016	0.0144044
VPS13D	0.898226	0.0144089
THAP9-AS1	0.892859	0.0144143
DEAF1	0.913264	0.0144254
MACROD1	0.834031	0.0144324
ACIN1	0.919778	0.0144404
CWF19L1	0.913529	0.0144479
C11orf73	0.900047	0.0144479
QRICH1	0.908852	0.0144561
CREB3L4	0.871917	0.0144596
ZNF527	0.857715	0.0144631
MOCS2	0.882928	0.0144848
ZNF12	0.873169	0.0144855
SIVA1	0.901494	0.0144927
PGP	0.901616	0.0145039
CERK	0.88213	0.014513
MACF1	0.880682	0.0145174
PRPF39	0.877745	0.0145272
PLEKHA7	0.808713	0.0145561
CDC14A	0.837151	0.0145619
CTD-3222D19.2	0.863557	0.014573
SVILP1	0.800502	0.0145894
SCAMP3	0.908912	0.014594
PDCD7	0.892256	0.0146001
ATMIN	0.908287	0.0146001
NDRG3	0.907801	0.0146038
MAP3K14	0.901139	0.0146171
LIME1	0.85863	0.0146483
DLG1	0.895491	0.0146509
BCCIP	0.904299	0.0146608
GLT8D1	0.906549	0.014668
USP46	0.866526	0.0146958
QTRT1	0.859611	0.0147032
CLN3_1	0.831496	0.0147077
TMPRSS6	0.801031	0.0147135
RBSN	0.902914	0.01472
UTP14A	0.902499	0.0147286
MFSD8	0.869467	0.0147376
CTCF	0.916913	0.0147599
FN3KRP	0.892543	0.0147618
TDP1	0.88688	0.0147728
NOB1	0.90489	0.0147742
ZNF500	0.874788	0.0147751
PPHLN1	0.898923	0.0147977
SUPT16H	0.904793	0.0148108
CCDC94	0.918386	0.0148175
RP11-6N17.9	0.879389	0.0148214
ZNF431	0.881324	0.0148368
RNF219	0.882626	0.0148427
CSTF2	0.899491	0.0148442
AL136419.6	0.885356	0.0148802
R3HDM1	0.906327	0.0149237
STRA13	0.894293	0.014935
RP4-798A10.2	0.863512	0.0149357
SETD1A	0.897865	0.0149386
NCL	0.902588	0.0149397
PRPF38A	0.905543	0.0149587
SARAF	0.887764	0.014969
SACS	0.84814	0.0149702
ATAD3A	0.899487	0.0150101
RP11-352M15.2	0.868433	0.0150105
CBX5	0.8649	0.0150227
UMPS	0.875847	0.015033
ZNF777	0.900071	0.0150408
TRAF3IP2	0.88849	0.0150451
ZNF525	0.836517	0.0150535
RP11-574F21.3	0.843164	0.0150603
MED6	0.906448	0.0150761
HMGN1	0.881266	0.0150772
KBTBD3	0.858364	0.0150776
TCEAL3	0.877588	0.0150816
CNOT6	0.904941	0.015082
DNAJC2	0.904052	0.0150915
TRMT10B	0.888061	0.0151142
TFB2M	0.883761	0.0151315
PYGO2	0.881892	0.0151408
GEMIN2	0.882689	0.0151457
USP37	0.881224	0.0151476
PVRIG	0.84038	0.0151586
URI1	0.886296	0.0151666
ZNF8	0.8903	0.0151914
SEMA4G	0.82568	0.0151985
ZNF740	0.880607	0.0152
SNHG21	0.87925	0.0152006
ZNF565	0.884477	0.0152151
RP11-722G7.1	0.810812	0.0152268
TRIM28	0.904914	0.0152325
ZNF836	0.856297	0.0152404
TOP3B	0.893993	0.0152531
ZMYM4	0.906945	0.015257
UFSP2	0.891056	0.0152611
MAZ	0.909729	0.0152658
DIMT1	0.870124	0.0152684
HMGXB3	0.906443	0.0152743
COA5	0.888653	0.0152827
AP1G2	0.892465	0.015291
ZNF529	0.841862	0.0153051
ZNF829	0.84677	0.0153054
SEC22A	0.897091	0.0153057
TMEM243	0.874444	0.0153138
TAB1	0.902303	0.0153293
CTC-281F24.3	0.784343	0.0153348
VWA9	0.894596	0.0153437
TNFAIP8L1	0.886914	0.0153537
DDI2	0.89767	0.0153557
PTCD2	0.873541	0.0153758
ZNF485	0.836453	0.0153803
CPSF1	0.867197	0.0153804
CCDC64	0.82525	0.0153908
WDR5	0.898569	0.0153969
NOP14	0.898543	0.0154013
OXNAD1	0.782297	0.0154106
RPL34-AS1	0.824652	0.0154146
ALG12	0.916804	0.0154383
WHSC1L1	0.906692	0.0154841
TYW1B	0.804689	0.0155206
DPH5	0.861503	0.0155637
PDF	0.847003	0.0155666
SS18L1	0.903488	0.0155823
SUV39H2	0.880094	0.015587
FTSJ1	0.905086	0.0156168
TAZ	0.895041	0.0156497
GATC	0.899924	0.0156769
FBXO28	0.905847	0.0156855
RP11-645C24.5	0.760033	0.0156937
ATG14	0.887023	0.015696
TMEM106B	0.84652	0.0157025
AUP1	0.910296	0.0157102
TARBP1	0.85665	0.0157119
SAMD12	0.771976	0.0157149
STX17	0.88999	0.0157164
ABCC5	0.895092	0.0157242
C22orf39	0.905002	0.015746
EDC4	0.899803	0.0157525
MCM3AP	0.899244	0.0157671
ING4	0.918217	0.0157671
ZNF345	0.858042	0.0157925
THAP6	0.882258	0.0157935
ZPR1	0.907606	0.0157955
TRAV8-3	0.789066	0.0158051
AK1	0.815969	0.015815
ZNF444	0.891525	0.0158313
ATAD1	0.893176	0.0158358
ZMYM1	0.86958	0.015864
EIF3G	0.911416	0.0158854
STAM	0.904385	0.0159135
DNAJC11	0.891463	0.0159316
EEF1G	0.858138	0.0159427
IL27RA	0.899015	0.0159428
BRD1	0.899485	0.0159861
RNF216P1	0.90137	0.0159914
EIF2B3	0.903695	0.0159931
TOMM70A	0.886472	0.0160073
PEX26	0.898174	0.0160081
RETSAT	0.899881	0.0160169
MAP6D1	0.874972	0.0160489
ESR1	0.826909	0.0160603
USP39	0.922963	0.0160672
RARS	0.904188	0.0160738
XYLB	0.845384	0.0160748
THYN1	0.904115	0.0161149
C3orf17	0.889669	0.016124
SRSF8	0.86833	0.0161335
PEBP1	0.865785	0.0161365
EIF3F	0.897112	0.0161416
TNK1	0.796805	0.0161582
NPHP3-ACAD11	0.866009	0.0161657
MESDC2	0.901067	0.0161806
PLEKHA8	0.881962	0.0161854
PAXBP1	0.888359	0.0161856
LINC01411	0.679382	0.0162092
CNOT10	0.919179	0.016212
FUK	0.893006	0.0162167
MRPS5	0.904248	0.0162275
TSPAN18	0.820665	0.0162354
BIRC6	0.896836	0.0162519
DENND1C	0.900274	0.0162555
PAX8	0.646161	0.0162712
MRPS33	0.882928	0.0162756
SENP7	0.886294	0.0162798
CHM	0.898856	0.0162918
PRPSAP1	0.896198	0.0162977
RAD1	0.875175	0.0163054
LEF1	0.785043	0.0163103
NT5E	0.742483	0.0163149
HAUS6	0.890646	0.0163157
RPL11	0.88775	0.0163208
POLA1	0.892157	0.0163531
TARBP2	0.902833	0.0163567
ZBTB14	0.892081	0.016366
C2orf15_2	0.901972	0.0163816
USP5	0.901774	0.016414
LA16c-306E5.2	0.794302	0.0164166
XXbac-BPGBPG55C20.2	0.849569	0.0164235
GVINP1	0.851804	0.0164429
UNC119B	0.882907	0.0164498
GPR35	0.863191	0.0164605
XPC	0.905619	0.016476
TRAPPC13	0.899363	0.0164897
MRS2	0.880894	0.0164967
XYLT2	0.898304	0.0164975
RP11-499P20.2	0.837729	0.0165266
RP11-418J17.1	0.834674	0.0165545
PREP	0.908435	0.0165698
CCDC130	0.892044	0.0165739
SLAIN1	0.854416	0.0165937
SRP72	0.90225	0.0166253
RABGGTB	0.876774	0.0166368
ACAD8	0.894385	0.016641
CEP72	0.858806	0.016667
ZC3H15	0.9119	0.0166798
DHX16	0.919782	0.0166806
ZBTB40	0.862086	0.0166964
UTP20	0.870588	0.0166969
PRPF31	0.91136	0.0167015
RP13-941N14.1	0.794147	0.0167063
AC093162.5	0.887137	0.0167136
DBT	0.889307	0.0167177
ZNF571	0.832025	0.0167385
DNAJC19	0.875784	0.0167389
PRKCQ-AS1	0.801451	0.0167433
TNFRSF11A	0.799523	0.0167444
B3GALT6	0.900274	0.0167545
NLE1	0.844299	0.0167641
C22orf23	0.882039	0.0167692
RGCC	0.78952	0.0167894
LINC00891	0.737236	0.0167918
AP000347.2	0.879771	0.0168215
TDRKH	0.841843	0.0168296
ZNF44	0.88246	0.0168504
TXLNA	0.902624	0.016854
GGPS1	0.902631	0.01686
METTL23	0.889403	0.0168758
INTS1	0.902223	0.0168822
TYW1	0.89635	0.0168901
PEMT	0.880909	0.0169024
CTC-524C5.2	0.855743	0.016908
MRPL48	0.902982	0.0169117
MRPS31	0.871944	0.0169212
TNFRSF18	0.785264	0.0169326
CCHCR1	0.879123	0.0169398
RASAL3	0.880405	0.0169443
SIKE1	0.893361	0.0169476
RAB11FIP3	0.875752	0.0169518
PMS2P1	0.876256	0.0169633
C17orf67	0.848035	0.0169688
RALA	0.900697	0.0169717
C6orf203	0.890963	0.0169718
RFESD	0.822108	0.0169869
UBA7	0.903386	0.0170015
ZW10	0.900787	0.0170101
PKIA	0.792296	0.0170124
CEP89	0.892799	0.0170133
IKBKB	0.909445	0.0170311
EPHA1	0.796259	0.0170431
AFG3L1P	0.896354	0.0170462
USP30	0.899238	0.0170527
FXYD7	0.798477	0.0170803
ZNF286A_1	0.854845	0.0170857
ZNF767P	0.879779	0.0170879
HNRNPA1L2	0.869476	0.0171104
HUS1	0.880125	0.0171158
COQ10A	0.855483	0.0171339
RNF126	0.899112	0.0171406
CDK4	0.895619	0.0171423
DNAI2	0.759856	0.0171514
C5orf34	0.859682	0.0171602
ACBD4	0.857048	0.0171631
CCSER2	0.879521	0.0171639
CDPF1	0.876875	0.0171873
EIF5B	0.907064	0.0171999
C11orf1	0.869636	0.0172025
CD320	0.831479	0.017219
URB1	0.871265	0.0172232
CROCC	0.859125	0.0172232
MED28	0.88554	0.017239
ZNF337	0.845862	0.0172397
CEP44	0.873569	0.0172455
ERCC3	0.89811	0.01727
SGSH	0.878151	0.0172776
RBM15B	0.908408	0.0172842
EIF3E	0.887042	0.0172935
MSTO1	0.862856	0.0173201
CCDC109B	0.88767	0.0173257
TNRC6A	0.897261	0.0173264
NIT2	0.883622	0.017343
TRBV6-1	0.774688	0.0173494
CLDN15	0.872295	0.0173589
TRBV20-1	0.807753	0.017363
GOT2	0.904285	0.0173653
SMEK1	0.916612	0.0173835
CTD-3092A11.1	0.855896	0.0173964
RNF214	0.898578	0.0174333
IRF2BP1	0.902697	0.0174469
RP11-356I2.4	0.831952	0.0174572
GCFC2	0.873071	0.0174602
OFD1	0.850215	0.017515
BIN1	0.867085	0.0175231
USPL1	0.901573	0.0175419
PLXNA1	0.820008	0.0175501
RNF121	0.910415	0.017577
ANKRA2	0.883968	0.0175778
PANK4	0.915056	0.0175871
RP11-403I13.8	0.864078	0.0176396
NUDCD3	0.907045	0.0176542
CYP2R1	0.887068	0.0176627
PPP1R16A	0.893762	0.0176718
SLC5A10	0.826529	0.0176786
TIMMDC1	0.908691	0.01768
TNFRSF10A	0.851793	0.0177039
CATSPERB	0.797709	0.0177202
MRPS14	0.873285	0.0177305
ARID2	0.904114	0.0177661
NUP43	0.856534	0.0177991
GUF1	0.902432	0.0178104
C2orf49	0.894423	0.0178272
LTV1	0.902001	0.0178536
UBA2	0.901297	0.0178567
CRY1	0.877357	0.0178617
PDXDC1	0.901915	0.0178923
UXT	0.89095	0.017894
TCEAL4	0.87146	0.017901
TMEM173	0.897182	0.0179119
VAMP4	0.897912	0.0179233
MRPS27	0.897248	0.0179801
SMARCC2	0.915287	0.0179803
PEX3	0.849383	0.0179959
WDR55	0.904228	0.0180201
FLT3LG	0.844172	0.0180202
SLC37A4	0.870808	0.0180208
IQCD	0.838375	0.0180542
GIMAP2	0.895896	0.018071
RP11-415F23.4	0.792747	0.0180926
GLRX3	0.90597	0.018149
ZNF85	0.86957	0.0181568
UBIAD1	0.878444	0.018158
ECHDC2	0.827151	0.0181598
ACSS1	0.903429	0.0181605
DCUN1D4	0.86794	0.0181649
POLL	0.911772	0.0181783
FTO	0.900917	0.0181814
BCL9L	0.852271	0.0182306
TAF4	0.915473	0.0182777
COX20	0.878356	0.0182953
ZMIZ2	0.887289	0.0183016
MKRN3	0.656228	0.0183026
AP001258.4	0.857508	0.0183056
RPL39	0.887487	0.0183068
ZGPAT	0.904762	0.0183087
EXD3	0.86774	0.0183133
DCAF16	0.869931	0.0183164
WDR53	0.898794	0.0183458
CCBL1	0.876356	0.0183545
EPHA4	0.776671	0.0183552
ADAM22	0.811517	0.018357
NUDT6	0.844846	0.0183599
ATRAID	0.911487	0.0183629
NAT10	0.889218	0.0183699
CCDC136	0.811274	0.0183925
ZKSCAN8	0.875342	0.0184033
POLR1B	0.871773	0.0184199
GLTSCR2	0.874191	0.0184269
GPATCH2L	0.91351	0.0184373
TRAV26-1	0.794981	0.0184414
SMARCAD1	0.894269	0.0184735
PITRM1	0.903322	0.0184927
KIZ	0.88881	0.0184978
GTF2H4	0.883631	0.0185047
BCL11B	0.817068	0.018522
TRAV12-3	0.68959	0.0185433
THOP1	0.88803	0.0185457
RBM17	0.905626	0.0185753
PPOX	0.865544	0.0185958
SLC9B1	0.825775	0.0185964
SNRNP40	0.906629	0.0186154
FPGS	0.89769	0.01864
NAA35	0.895885	0.0186413
NPIPP1	0.850006	0.0186425
AC004967.7	0.876701	0.0186462
SSRP1	0.911807	0.0186539
SRSF11	0.873335	0.0186679
SRRT	0.90667	0.0186684
ZFP2	0.828703	0.01867
PINX1	0.896784	0.0186859
RP11-337C18.8	0.886747	0.0187098
RPS15	0.900254	0.0187767
OVGP1	0.804944	0.0187769
SLC22A23	0.799139	0.01878
SBF1	0.892744	0.0187804
KCNN4	0.812303	0.0187853
RBM41	0.891435	0.0187981
RP11-156P1.3	0.847311	0.0187981
RALGAPA1	0.862024	0.0187984
SEC1P	0.817981	0.0187985
RP11-15F12.1	0.858971	0.0188132
RP11-797H7.1	0.799006	0.0188392
CAPN7	0.901208	0.018852
MRPL20	0.912882	0.0189017
LUC7L	0.878822	0.0189092
OCIAD1	0.907748	0.0189336
ACBD6	0.894751	0.0189474
TERF2	0.914257	0.0189619
MFSD2A	0.840021	0.0189945
ETS1	0.844288	0.0189976
POLD1	0.906917	0.0189985
NIPSNAP1	0.8943	0.0190056
DOCK10	0.886867	0.0190101
PAPD7_1	0.898953	0.0190158
LEO1	0.9065	0.0190208
ASIC3	0.816467	0.0190565
ARFIP2	0.906746	0.0190594
CARKD	0.895713	0.0190595
TSTD2	0.884769	0.0190737
CTB-129P6.11	0.812834	0.0190775
MBLAC2	0.847285	0.0190931
RQCD1	0.908296	0.0190959
TTC13	0.893778	0.0191018
ZNF692	0.883424	0.0191087
GALNT12	0.816363	0.01911
RP11-1017G21.4	0.850952	0.0191224
WDR48	0.911403	0.019139
STRIP1	0.913185	0.0191428
POMGNT1	0.894259	0.0191429
WDR60	0.881348	0.019148
CHD3	0.869032	0.0191492
AKAP9	0.903988	0.0191619
CNOT2	0.91454	0.0191869
SLC7A6OS	0.901217	0.0191914
TRAT1	0.808899	0.0192074
MAL	0.782788	0.0192109
LRRC47	0.91625	0.0192157
ANKRD17	0.918793	0.0192173
RPL23	0.893632	0.0192356
STX18-AS1	0.837845	0.0192546
PLEKHB1	0.803026	0.0192969
TSPYL4	0.887721	0.0192974
HSD17B7	0.856651	0.0193204
DPP4	0.811862	0.0193254
ORC2	0.890375	0.0193311
MED29	0.920508	0.019357
TTBK2	0.901877	0.0193771
CCNG1	0.883804	0.0193807
COPS6	0.913972	0.0193819
CDHR3	0.799006	0.0193928
TBC1D8B	0.823318	0.0193946
DST	0.843395	0.0194008
GPR75	0.838473	0.0194019
NMRAL1	0.900754	0.0194218
TBCK	0.896692	0.0194261
AC093642.5	0.884328	0.0194499
DMTF1	0.901059	0.0194593
SUCLG2	0.890054	0.0194699
PHC1	0.859835	0.0194714
ZNF57	0.879018	0.019485
ZNF776	0.877842	0.0195102
ZNF446	0.892963	0.0195202
TRIM62	0.911671	0.0195299
TPRKB	0.904323	0.0195317
LDB2	0.652567	0.0195407
UROS	0.905283	0.0195414
SNHG12	0.85734	0.0195469
ACSM3	0.88099	0.0195479
AHI1	0.813396	0.0195517
ALG8	0.905087	0.0195601
USP47	0.899702	0.019576
RPL14	0.88726	0.019581
L2HGDH	0.870057	0.0195903
CA5B	0.863691	0.0196001
ZBTB1	0.895808	0.0196052
LINC00339	0.877543	0.0196103
VIPR1	0.858797	0.0196272
NBAS	0.90489	0.0196357
RPL36	0.88299	0.01964
HAUS7	0.872931	0.0196474
HERC2P9	0.877271	0.0196506
ZNF585B	0.870622	0.0196597
TRAPPC2	0.876654	0.0196597
SCMH1	0.888333	0.0197001
[truncated: 1,830 more rows]

## Sheet: S5 DEG in cell populations
Table S5. Differentialy expressed genes in cell populations comparing progressive to stable SSc-ILD
	Gene	MAST corrected p-value comparing cells from stable to progressive SSc-ILD	p-value# pseudobulk average expression/sample comparing stable to progressive SSc-ILD	p-value** comparing pseudobulk control to stable to progressive SSc-ILD	group differences##	uncorrected p-value* bulk PBMC RNA-seq comparing stable to progressive SSc-ILD
CD14 monocytes	LOXHD1	1.4e-05	0.0021	<0.001	x1-x3; x2-x3	0.013
	EIF4E	0.000867	0.0054	0.023	x2-x3	0.22
	PRELID1	4.20225e-10	0.0065	0.017	x2-x3	0.497
	PIK3CG	1.84471e-05	0.024	<0.001	x1-x3; x2-x3	0.966
	ATXN2L	2.4334e-05	0.0106	0.032	none	0.038
CD16 monocytes	RHOB	0.001141	0.004	0.032	x2-x3	0.0032
	SIGLEC10	7.28791e-05	0.01	0.006	x2-x3	0.166
	RHOC	0.000375159	0.006	0.021	x2-x3	0.721
	GRK3	1.60933e-07	0.001	0.005	x2-x3	nd
NK cells	RHD	0.000655322	0.000190963	<0.001	x1-x3; x2-x3	nd
	NCR3	0.000665768	0.00772555	0.034	x2-x3	0.47
	TCF25	0.000887877	0.0323338	0.046	none	0.095
	CELF2	0.000328262	0.0171531	0.033	none	0.492
	MT-CO2	5.16e-25	0.00576146	<0.001	x1-x3 x2-x3	0.14
Naive CD4+ T cells	CHI3l2	0.0126733	0.0211251	0.024	x2-x3	0.196042
	MT-CO2	8.82e-05	0.00287627	0.002	x1-x2 x2-x3	0.14
#t-test
**Kruskal-Wallis
##Dunn's test using a Bonferroni corrected alpha of 0.017 indicated that the mean ranks of the following pairs are significantly different: x1=control; x2=stable SSc-ILD; x3=progressive SSc-ILD
